# Supplementary material for: Exploratory metabolomic analysis for characterizing the metabolic profile of the urinary bladder under estrogen deprivation
Source: Front Endocrinol (Lausanne). 2024 May 31;15:1384115. doi: 10.3389/fendo.2024.1384115 (PMC11176512; doi:10.3389/fendo.2024.1384115)
Supplement: Supplementary file 1 [file DataSheet_1.csv]

Sample	Group	2-Hydroxybutyric acid	(R)-3-Hydroxybutyric acid	4-Pyridoxic acid	Alpha-ketoisovaleric acid	Adenine	Adenosine monophosphate	Adenosine	L-Carnitine	Cortisol	Creatine	Epinephrine	Pipecolic acid	cis-Aconitic acid	Dihydrouracil	Glycerophosphocholine	Cytidine	Citric acid	Cytidine monophosphate	Choline	Deoxyadenosine	D-Glucose	Fructose 6-phosphate	Glutathione	Glycerol 3-phosphate	Guanine	Guanosine	Fumaric acid	Glycocholic acid	L-Glutamic acid	L-Malic acid	Hypoxanthine	L-Tyrosine	L-Phenylalanine	L-Alanine	L-Proline	D-Maltose	L-Threonine	L-Isoleucine	Inosinic acid	L-Lysine	L-Lactic acid	L-Aspartic acid	Inosine	L-Acetylcarnitine	N6-Acetyl-L-lysine	Oxoglutaric acid	Pantothenic acid	L-Palmitoylcarnitine
S1	Sham	3.41E+05	1.66E+05	2.96E+05	28994	65156	1.81E+07	1.28E+07	7.53E+05	20139	1.04E+07	26725	1.60E+06	27608	3484	6.32E+06	2.70E+05	7.76E+06	9.49E+05	2.71E+05	721.1	1.51E+05	12920	9.52E+06	5.16E+05	4.88E+05	9.27E+05	1.78E+05	1.12E+06	1.88E+06	2.31E+06	5.30E+06	8.34E+05	1.34E+06	3292	2.00E+05	4361	13410	1.94E+05	1.00E+07	59884	4.33E+06	1.87E+05	2.47E+07	6.20E+06	33388	5.56E+05	7.32E+05	649.6
S2	Sham	4.08E+05	2.62E+05	1.79E+06	38927	77832	1.59E+07	1.43E+07	2.91E+05	73275	9.21E+06	29296	2.66E+06	85917	572	5.91E+06	2.82E+05	1.55E+07	7.03E+05	2.89E+05	878.5	88845	14940	9.87E+06	2.75E+05	6.73E+05	1.19E+06	1.18E+05	3.27E+05	9.95E+05	2.24E+06	4.74E+06	7.06E+05	1.23E+06	3112	1.84E+05	18960	15190	1.59E+05	1.24E+07	46630	3.63E+06	1.92E+05	2.10E+07	4.09E+06	69839	5.73E+05	7.90E+05	399.8
S3	Sham	3.75E+05	2.42E+05	2.35E+05	17475	73307	2.04E+07	9.71E+06	6.43E+05	11145	9.93E+06	21228	1.21E+06	36513	1525	5.05E+06	2.49E+05	9.29E+06	8.38E+05	2.48E+05	835	88665	17980	9.43E+06	5.70E+05	3.88E+05	7.11E+05	1.27E+05	64671	2.16E+06	2.35E+06	5.09E+06	5.59E+05	9.26E+05	2275	1.26E+05	29690	11130	1.35E+05	7.49E+06	86261	4.27E+06	1.88E+05	2.38E+07	5.69E+06	36371	8.02E+05	6.47E+05	1221
S4	Sham	6.12E+05	1.63E+05	5.69E+05	28735	91547	2.33E+07	1.04E+07	5.95E+05	18096	9.72E+06	28682	1.70E+06	51004	4125	5.81E+06	2.51E+05	1.24E+07	7.93E+05	2.30E+05	546	78727	19940	8.38E+06	6.77E+05	4.86E+05	8.72E+05	1.94E+05	5.98E+05	2.40E+06	2.43E+06	4.96E+06	1.12E+06	1.29E+06	2372	1.58E+05	10210	11840	1.98E+05	1.21E+07	58588	4.66E+06	2.32E+05	2.43E+07	5.73E+06	35313	6.18E+05	7.12E+05	411.4
S5	Sham	7.60E+05	3.00E+05	3.41E+05	30318	75551	1.72E+07	9.67E+06	7.42E+05	7466	1.05E+07	30901	1.85E+06	40097	276	5.94E+06	3.37E+05	1.13E+07	9.29E+05	3.06E+05	1147	1.01E+05	49420	1.08E+07	5.35E+05	4.04E+05	7.16E+05	1.67E+05	46069	1.77E+06	2.90E+06	5.07E+06	8.94E+05	1.56E+06	3096	1.77E+05	10890	11390	2.43E+05	1.26E+07	70279	4.09E+06	3.00E+05	2.28E+07	6.05E+06	28183	7.31E+05	8.40E+05	745
S6	Sham	7.61E+05	1.25E+05	1.42E+06	49836	88406	1.43E+07	1.47E+07	6.27E+05	1.88E+05	8.46E+06	18534	2.01E+06	1.99E+05	10767	7.75E+06	3.31E+05	3.02E+07	7.90E+05	2.53E+05	1466	1.16E+05	28350	1.00E+07	4.26E+05	6.00E+05	1.08E+06	2.77E+05	1.97E+06	1.99E+06	4.18E+06	5.27E+06	1.19E+06	1.57E+06	3249	2.11E+05	6767	11950	2.16E+05	8.39E+06	77756	4.90E+06	1.00E+05	2.18E+07	6.20E+06	1.20E+05	2.78E+06	5.70E+05	734
S7	Sham	6.87E+05	2.28E+05	1.07E+06	32968	72745	2.28E+07	9.53E+06	4.55E+05	64225	7.79E+06	19839	9.36E+05	58787	4966	4.69E+06	1.21E+05	1.14E+07	6.85E+05	2.47E+05	736.3	90269	13960	1.04E+07	2.75E+05	3.37E+05	4.90E+05	82172	2.97E+05	1.06E+06	1.28E+06	3.22E+06	5.70E+05	9.39E+05	2140	1.11E+05	6365	15230	1.64E+05	1.13E+07	56735	2.86E+06	1.55E+05	1.70E+07	5.06E+06	73496	5.22E+05	5.83E+05	344.5
S8	Sham	5.63E+05	2.10E+05	9.04E+05	33058.2	7.78E+04	1.82E+07	1.14E+07	579600	5.46E+04	9.70E+06	2.47E+04	1886000	7.13E+04	3.46E+03	5.86E+06	290000	1.40E+07	8.34E+05	2.62E+05	974.5	1.02E+05	2.39E+04	9.81E+06	496600	4.82E+05	9.16E+05	1.61E+05	601148	1.75E+06	2.74E+06	4.73E+06	893800	1.27E+06	2.90E+03	1.61E+05	15303.4	1.29E+04	1.91E+05	1.07E+07	67902.8	4.11E+06	2.00E+05	2.18E+07	5552000	5.67E+04	1.01E+06	6.90E+05	702.24
O1	OVX	6.43E+05	96880	5.03E+05	25551	68418	1.84E+07	1.13E+07	6.47E+05	5279	8.06E+06	23049	1.27E+06	30056	3184	4.16E+06	2.16E+05	6.97E+06	7.97E+05	2.64E+05	1126	1.12E+05	10070	5.22E+06	4.86E+05	4.73E+05	8.08E+05	1.18E+05	7.14E+05	1.80E+06	2.00E+06	4.20E+06	1.01E+06	1.29E+06	2850	1.55E+05	7989	12150	2.00E+05	1.08E+07	47998	4.62E+06	1.77E+05	2.02E+07	5.04E+06	22029	6.47E+05	6.33E+05	707.2
O2	OVX	1.22E+06	84230	4.20E+05	36923	66692	2.92E+07	1.42E+07	6.33E+05	8776	9.57E+06	33242	1.62E+06	44203	4077	6.13E+06	1.39E+05	9.88E+06	8.65E+05	2.83E+05	1285	1.53E+05	18070	5.88E+06	4.01E+05	3.42E+05	5.57E+05	89028	2.18E+05	1.68E+06	1.77E+06	3.85E+06	1.01E+06	1.44E+06	3375	1.79E+05	5815	12730	2.45E+05	8.66E+06	61055	4.77E+06	1.57E+05	1.88E+07	6.32E+06	26181	1.01E+06	8.53E+05	856.9
O3	OVX	6.33E+05	65620	1.93E+05	24413	1.01E+05	1.72E+07	9.80E+06	7.60E+05	5248	9.71E+06	18569	1.37E+06	41934	2447	4.62E+06	3.27E+05	9.55E+06	7.21E+05	2.59E+05	1342	1.26E+05	53020	6.34E+06	3.79E+05	4.25E+05	7.58E+05	1.07E+05	1.39E+05	2.37E+06	2.32E+06	5.13E+06	1.25E+06	1.63E+06	117	1.71E+05	9580	10340	2.67E+05	5.76E+06	50139	3.92E+06	2.19E+05	2.34E+07	5.95E+06	18984	8.32E+05	5.82E+05	1203
O4	OVX	1.09E+06	1.25E+05	4.24E+05	38008	1.00E+05	3.26E+07	1.32E+07	7.54E+05	6001	1.13E+07	25618	2.60E+06	46727	3001	7.61E+06	1.96E+05	1.20E+07	1.21E+06	2.58E+05	1280	1.77E+05	37160	2.04E+06	4.74E+05	3.89E+05	7.18E+05	1.17E+05	2.52E+05	2.68E+06	2.06E+06	4.68E+06	1.41E+06	1.72E+06	256.5	1.99E+05	2602	11320	2.60E+05	1.84E+07	52083	5.43E+06	2.15E+05	2.24E+07	6.63E+06	27783	1.46E+06	7.17E+05	504.8
O5	OVX	1.20E+06	1.52E+05	9.10E+05	23029	79188	1.20E+07	7.88E+06	3.27E+05	34720	8.13E+06	15520	1.30E+06	48846	9270	6.25E+06	2.71E+05	1.12E+07	7.58E+05	2.36E+05	852	78320	29430	1.64E+07	3.66E+05	6.74E+05	1.32E+06	1.15E+05	2.53E+05	1.87E+06	2.15E+06	5.91E+06	9.25E+05	1.31E+06	1761	1.32E+05	6769	8111	1.95E+05	7.98E+06	32571	4.36E+06	1.88E+05	2.61E+07	4.70E+06	32437	5.72E+05	4.25E+05	1672
O6	OVX	1.02E+06	1.21E+05	3.19E+05	34665	86994	2.81E+07	1.60E+07	8.88E+05	3376	1.04E+07	23879	2.61E+06	49358	4135	6.60E+06	1.94E+05	1.10E+07	1.09E+06	2.60E+05	2538	1.77E+05	18910	1.01E+06	4.44E+05	4.50E+05	7.17E+05	1.10E+05	2.05E+05	2.47E+06	1.89E+06	4.37E+06	1.19E+06	1.66E+06	3464	2.40E+05	3096	18430	2.80E+05	2.05E+07	49424	4.88E+06	1.94E+05	1.93E+07	6.35E+06	22818	1.02E+06	6.46E+05	1687
O7	OVX	1.42E+06	1.38E+05	4.92E+05	20479	88686	2.85E+07	1.16E+07	7.05E+05	18611	9.63E+06	20551	1.96E+06	55119	4670	6.91E+06	1.62E+05	1.24E+07	1.06E+06	3.01E+05	1347	1.23E+05	18650	9.27E+06	5.30E+05	4.57E+05	7.64E+05	97868	9.23E+05	1.58E+06	1.97E+06	4.83E+06	1.10E+06	1.63E+06	1953	1.78E+05	2177	13580	2.29E+05	1.64E+07	37897	5.45E+06	1.78E+05	2.18E+07	6.47E+06	27005	1.01E+06	6.27E+05	5272
O8	OVX	1.31E+06	1.69E+05	2.54E+05	55639	75458	2.35E+07	1.28E+07	7.15E+05	8241	9.32E+06	13333	2.27E+06	51420	2795	4.94E+06	2.28E+05	1.05E+07	9.73E+05	3.13E+05	1004	1.98E+05	10320	6.97E+05	4.28E+05	3.91E+05	6.53E+05	94960	1.71E+05	1.81E+06	1.97E+06	4.21E+06	1.09E+06	1.51E+06	3282	1.95E+05	7947	8701	2.18E+05	1.48E+07	57041	4.03E+06	1.87E+05	2.09E+07	5.28E+06	21915	1.55E+06	4.48E+05	2118
E1	OVX+E	6.95E+05	2.39E+05	1.89E+05	45521	68925	1.85E+07	1.24E+07	6.78E+05	61565	8.39E+06	24583	1.86E+06	43849	3866	6.00E+06	2.42E+05	9.55E+06	9.25E+05	2.77E+05	828.6	1.15E+05	14390	5.24E+06	3.72E+05	5.21E+05	8.70E+05	1.57E+05	9.54E+06	2.06E+06	2.48E+06	3.99E+06	7.72E+05	1.26E+06	3084	2.01E+05	5789	12730	2.04E+05	1.23E+07	67234	4.59E+06	2.07E+05	2.06E+07	5.80E+06	28906	8.05E+05	6.87E+05	389.3
E2	OVX+E	2.20E+05	1.21E+05	1.03E+06	38454	75642	2.91E+07	1.23E+07	4.76E+05	2.32E+05	8.10E+06	60540	2.56E+06	1.77E+05	11021	5.63E+06	1.57E+05	2.75E+07	6.66E+05	2.83E+05	780.9	1.17E+05	10450	1.26E+06	1.94E+05	2.94E+05	4.41E+05	1.64E+05	5.14E+06	1.40E+06	2.49E+06	2.87E+06	8.48E+05	1.33E+06	3912	2.48E+05	10540	14170	1.53E+05	1.37E+07	56242	3.61E+06	1.24E+05	1.52E+07	5.37E+06	1.57E+05	3.07E+06	1.46E+06	894.3
E3	OVX+E	5.31E+05	1.46E+05	6.17E+05	25389	99431	1.97E+07	1.50E+07	6.65E+05	54096	9.93E+06	37673	2.40E+06	70032	553	7.22E+06	2.44E+05	1.40E+07	9.59E+05	2.40E+05	841.5	1.13E+05	18700	4.73E+06	4.42E+05	5.22E+05	9.26E+05	1.57E+05	2.45E+06	2.38E+06	2.70E+06	4.65E+06	8.04E+05	1.35E+06	3399	2.00E+05	8692	10780	1.74E+05	1.60E+07	83897	4.70E+06	1.88E+05	2.13E+07	7.00E+06	84378	1.03E+06	1.04E+06	2779
E4	OVX+E	4.35E+05	1.94E+05	7.00E+05	22760	85621	2.42E+07	1.16E+07	5.31E+05	1.11E+05	9.57E+06	31511	1.96E+06	1.20E+05	5344	7.55E+06	2.00E+05	2.17E+07	1.09E+06	2.90E+05	890.9	60143	43450	1.45E+07	2.69E+05	5.80E+05	1.05E+06	1.28E+05	9.98E+05	1.53E+06	2.52E+06	5.22E+06	7.81E+05	1.12E+06	3461	1.92E+05	8100	11080	1.40E+05	1.55E+07	56035	3.19E+06	1.95E+05	2.38E+07	7.21E+06	63461	6.72E+05	8.31E+05	1309
E5	OVX+E	5.91E+05	2.78E+05	1.22E+05	19782	94012	4.02E+07	1.31E+07	4.58E+05	56658	1.23E+07	32129	2.10E+06	69115	3415	8.38E+06	1.85E+05	1.51E+07	1.14E+06	2.34E+05	1482	81633	27160	4.47E+06	6.13E+05	3.33E+05	5.28E+05	2.07E+05	2.19E+05	2.87E+06	2.32E+06	4.23E+06	7.83E+05	1.15E+06	4824	1.86E+05	6952	20580	1.64E+05	1.68E+07	88276	4.39E+06	2.08E+05	2.08E+07	4.54E+06	48264	1.33E+06	8.95E+05	569.6
E6	OVX+E	7.17E+05	3.12E+05	9.97E+05	55322	1.04E+05	2.83E+07	1.66E+07	7.17E+05	3.40E+05	1.14E+07	39887	2.60E+06	1.84E+05	378	9.77E+06	3.18E+05	2.85E+07	1.08E+06	2.74E+05	1482	67445	27910	1.08E+07	4.53E+05	5.60E+05	9.42E+05	2.57E+05	3.65E+06	2.46E+06	4.28E+06	5.20E+06	1.05E+06	1.68E+06	5984	3.05E+05	2948	27340	2.25E+05	1.33E+07	71105	6.20E+06	2.07E+05	2.22E+07	7.54E+06	85252	1.59E+06	1.03E+06	1028
E7	OVX+E	4.65E+05	2.33E+05	1.24E+05	20678	80648	8.82E+06	7.51E+06	8.07E+05	12967	9.78E+06	30786	1.79E+06	42022	4234	5.88E+06	3.56E+05	1.01E+07	8.16E+05	3.41E+05	1312	1.35E+05	21130	7.59E+06	4.54E+05	4.80E+05	9.28E+05	1.90E+05	9.44E+05	2.69E+06	3.27E+06	5.88E+06	1.16E+06	1.83E+06	3372	2.55E+05	6565	15410	2.64E+05	5.40E+06	88336	4.99E+06	2.31E+05	2.55E+07	5.07E+06	30213	1.09E+06	8.24E+05	2226
E8	OVX+E	7.31E+05	3.13E+05	2.97E+05	18013	72298	1.73E+07	1.12E+07	5.85E+05	82472	1.07E+07	23200	2.01E+06	71996	4220	7.29E+06	2.93E+05	1.51E+07	1.12E+06	2.74E+05	610.9	46344	30490	1.15E+07	4.36E+05	5.45E+05	1.07E+06	2.00E+05	9.30E+05	2.56E+06	3.17E+06	5.47E+06	8.82E+05	1.48E+06	4310	1.85E+05	7448	16330	1.63E+05	2.02E+07	74657	4.87E+06	2.61E+05	2.48E+07	5.69E+06	49408	8.60E+05	7.13E+05	1000
[truncated: 142 more columns]
