# Supplementary material for: Exploratory metabolomic analysis for characterizing the metabolic profile of the urinary bladder under estrogen deprivation
Source: Front Endocrinol (Lausanne). 2024 May 31;15:1384115. doi: 10.3389/fendo.2024.1384115 (PMC11176512; doi:10.3389/fendo.2024.1384115)
Supplement: Supplementary file 2 [file DataSheet_2.csv]

Compounds	f.value	p.value	#NAME?	FDR	Fisher's LSD							Compounds	f.value	p.value	#NAME?	FDR	Tukey's HSD
3, 5-Tetradecadiencarnitine	82.996	1.07E-10	9.9709	2.03E-08	OVX+E - OVX; Sham - OVX; Sham - OVX+E							3, 5-Tetradecadiencarnitine	82.996	1.07E-10	9.9709	2.03E-08	OVX+E-OVX; Sham-OVX; Sham-OVX+E
LysoPC(15:0)	28.833	9.50E-07	6.0224	9.02E-05	OVX+E - OVX; Sham - OVX							LysoPC(15:0)	28.833	9.50E-07	6.0224	9.02E-05	OVX+E-OVX; Sham-OVX
C17-carnitine	16.167	5.62E-05	4.2502	0.0035595	OVX+E - OVX; OVX - Sham; OVX+E - Sham							C17-carnitine	16.167	5.62E-05	4.2502	0.0035595	OVX+E-OVX; Sham-OVX+E
Tetradecanoylcarnitine	13.848	0.00014611	3.8353	0.0069403	OVX - OVX+E; OVX - Sham							Tetradecanoylcarnitine	13.848	0.00014611	3.8353	0.0069403	OVX+E-OVX; Sham-OVX
2-Hydroxybutyric acid	12.538	0.00026116	3.5831	0.0090134	OVX - OVX+E; OVX - Sham							2-Hydroxybutyric acid	12.538	0.00026116	3.5831	0.0090134	OVX+E-OVX; Sham-OVX
L-Tyrosine	12.349	0.00028463	3.5457	0.0090134	OVX - OVX+E; OVX - Sham							L-Tyrosine	12.349	0.00028463	3.5457	0.0090134	OVX+E-OVX; Sham-OVX
L-Leucine	11.896	0.00035127	3.4544	0.0095345	OVX - OVX+E; OVX - Sham							L-Leucine	11.896	0.00035127	3.4544	0.0095345	OVX+E-OVX; Sham-OVX
Cortisol	11.448	0.00043442	3.3621	0.010317	OVX+E - OVX; Sham - OVX							Cortisol	11.448	0.00043442	3.3621	0.010317	OVX+E-OVX; Sham-OVX
Coumarin	10.926	0.00055928	3.2524	0.011644	OVX - OVX+E; OVX - Sham							Coumarin	10.926	0.00055928	3.2524	0.011644	OVX+E-OVX; Sham-OVX
Gamma-Glutamyltyrosine	10.673	0.00063366	3.1981	0.011644	OVX - OVX+E; OVX - Sham							Gamma-Glutamyltyrosine	10.673	0.00063366	3.1981	0.011644	OVX+E-OVX; Sham-OVX
L-Valine	10.548	0.00067414	3.1712	0.011644	OVX - OVX+E; OVX - Sham							L-Valine	10.548	0.00067414	3.1712	0.011644	OVX+E-OVX; Sham-OVX
Fumaric acid	10.318	0.00075668	3.1211	0.011981	OVX+E - OVX; Sham - OVX							Fumaric acid	10.318	0.00075668	3.1211	0.011981	OVX+E-OVX; Sham-OVX
L-Isoleucine	9.3073	0.0012759	2.8942	0.017378	OVX - OVX+E; OVX - Sham							L-Isoleucine	9.3073	0.0012759	2.8942	0.017378	OVX+E-OVX; Sham-OVX
N6-Acetyl-L-lysine	9.3005	0.0012805	2.8926	0.017378	OVX+E - OVX; Sham - OVX							N6-Acetyl-L-lysine	9.3005	0.0012805	2.8926	0.017378	OVX+E-OVX; Sham-OVX
L-gamma-glutamyl-L-leucine	8.2885	0.0022214	2.6534	0.028137	OVX - OVX+E; OVX - Sham							L-gamma-glutamyl-L-leucine	8.2885	0.0022214	2.6534	0.028137	OVX+E-OVX; Sham-OVX
Succinic acid	7.9497	0.002689	2.5704	0.031928	OVX - Sham; OVX+E - Sham							Succinic acid	7.9497	0.002689	2.5704	0.031928	Sham-OVX; Sham-OVX+E
cis-5-Tetradecenoylcarnitine	7.8437	0.0028567	2.5441	0.031928	OVX - Sham; OVX+E - Sham							cis-5-Tetradecenoylcarnitine	7.8437	0.0028567	2.5441	0.031928	Sham-OVX; Sham-OVX+E
Homocitrulline	7.6171	0.003255	2.4874	0.034359	OVX+E - OVX; OVX+E - Sham							Homocitrulline	7.6171	0.003255	2.4874	0.034359	OVX+E-OVX
4-Hydroxybutyric acid	7.3999	0.0036944	2.4325	0.036944	OVX+E - OVX; Sham - OVX							4-Hydroxybutyric acid	7.3999	0.0036944	2.4325	0.036944	OVX+E-OVX; Sham-OVX
(R)-3-Hydroxybutyric acid	7.1967	0.0041649	2.3804	0.039567	OVX+E - OVX; Sham - OVX							(R)-3-Hydroxybutyric acid	7.1967	0.0041649	2.3804	0.039567	OVX+E-OVX; Sham-OVX
Tartaric acid	7.0338	0.0045899	2.3382	0.041527	OVX+E - OVX; Sham - OVX							Tartaric acid	7.0338	0.0045899	2.3382	0.041527	OVX+E-OVX
L-Phenylalanine	6.8517	0.0051214	2.2906	0.04423	OVX - OVX+E; OVX - Sham							L-Phenylalanine	6.8517	0.0051214	2.2906	0.04423	OVX+E-OVX; Sham-OVX
Dodecanoylcarnitine	6.7007	0.0056139	2.2507	0.046375	OVX - Sham							Dodecanoylcarnitine	6.7007	0.0056139	2.2507	0.046375	Sham-OVX
L-gamma-glutamyl-L-valine	6.599	0.0059743	2.2237	0.047297	OVX - OVX+E; OVX - Sham							L-gamma-glutamyl-L-valine	6.599	0.0059743	2.2237	0.047297	OVX+E-OVX; Sham-OVX
