# Supplementary material for: Exploratory metabolomic analysis for characterizing the metabolic profile of the urinary bladder under estrogen deprivation
Source: Front Endocrinol (Lausanne). 2024 May 31;15:1384115. doi: 10.3389/fendo.2024.1384115 (PMC11176512; doi:10.3389/fendo.2024.1384115)
Supplement: Supplementary file 3 [file DataSheet_3.csv]

	d.value	stdev	rawp	q.value
3, 5-Tetradecadiencarnitine	46.751	0.093008	0	0
LysoPC(15:0)	18.728	0.13365	0	0
C17-carnitine	10.798	0.14501	0	0
Cortisol	9.1461	0.28654	0	0
