# Supplementary material for: Exploratory metabolomic analysis for characterizing the metabolic profile of the urinary bladder under estrogen deprivation
Source: Front Endocrinol (Lausanne). 2024 May 31;15:1384115. doi: 10.3389/fendo.2024.1384115 (PMC11176512; doi:10.3389/fendo.2024.1384115)
Supplement: Supplementary file 4 [file DataSheet_4.csv]

	Comp. 1	Comp. 2	Comp. 3	Comp. 4	Comp. 5	Comp. 6	Comp. 7	Comp. 8
3, 5-Tetradecadiencarnitine	5.0549	4.8821	4.8704	4.8252	4.7888	4.7723	4.7685	4.7668
C17-carnitine	3.7605	3.6133	3.5533	3.5078	3.4875	3.4788	3.4762	3.475
Cholic acid	3.4774	3.3431	3.293	3.2858	3.2618	3.2578	3.2552	3.2546
Glycocholic acid	3.072	2.9655	2.9217	2.8946	2.8739	2.8695	2.8673	2.867
Pyroglutamine	2.247	2.1583	2.1227	2.0941	2.0789	2.0755	2.0738	2.0733
cis-5-Tetradecenoylcarnitine	1.9903	1.9494	1.9176	1.893	1.8836	1.8806	1.879	1.879
Indolelactic acid	1.8855	1.8685	1.8519	1.8296	1.8233	1.8182	1.8173	1.8167
sn-1 LysoPC(18:2)	1.8718	1.8199	1.796	1.7771	1.7768	1.771	1.7696	1.769
4-Pyridoxic acid	1.7973	1.7272	1.7294	1.7186	1.7056	1.7011	1.6998	1.6991
sn-1 LysoPC(16:0)	1.7925	1.7762	1.7528	1.7466	1.7405	1.7345	1.7333	1.7326
Stearoylcarnitine	1.7416	1.8478	1.8277	1.8081	1.8051	1.8019	1.8012	1.8005
L-Kynurenine	1.7159	1.6672	1.6395	1.631	1.6306	1.6278	1.6273	1.6268
LysoPC(20:4(5Z,8Z,11Z,14Z))	1.6908	1.6473	1.6216	1.6048	1.605	1.6004	1.599	1.5985
Cortisol	1.6268	1.7313	1.7554	1.7337	1.7206	1.7147	1.7133	1.7127
D-Maltose	1.6122	1.556	1.5317	1.5124	1.5213	1.5169	1.5159	1.5153
6-Phosphonoglucono-D-lactone	1.6092	1.5538	1.5302	1.5091	1.4988	1.4976	1.4967	1.4962
Thymidine	1.5662	1.5074	1.4965	1.5066	1.4952	1.4931	1.492	1.4915
Tridecanoic acid	1.5511	1.4896	1.4724	1.4686	1.4584	1.4558	1.4547	1.4542
L-Octanoylcarnitine	1.5254	1.4845	1.4603	1.4407	1.4309	1.4266	1.4255	1.426
Glutathione	1.4275	1.4653	1.4422	1.4302	1.4249	1.4266	1.4256	1.4253
Succinic acid	1.4272	1.4013	1.3819	1.3644	1.3592	1.3546	1.3535	1.3532
Proline betaine	1.3726	1.4038	1.3814	1.3874	1.3769	1.3813	1.382	1.3815
Tiglylcarnitine	1.3508	1.3167	1.2958	1.2966	1.2869	1.2828	1.2837	1.2834
L-Palmitoylcarnitine	1.346	1.5274	1.5219	1.5184	1.5152	1.5116	1.5114	1.511
Phosphoenolpyruvic acid	1.3239	1.2772	1.2559	1.2626	1.2531	1.2489	1.2494	1.2489
L-Threonic Acid	1.3144	1.2625	1.2672	1.2596	1.2592	1.2555	1.2549	1.2544
Acetylcholine	1.3093	1.2797	1.2618	1.2468	1.2575	1.2586	1.2576	1.2582
(S)-Homostachydrine	1.3015	1.2612	1.2477	1.2486	1.2858	1.2814	1.2809	1.2808
O-decanoyl-L-carnitine	1.28	1.2793	1.2644	1.2476	1.2395	1.2395	1.2385	1.239
5'-Methylthioadenosine	1.2172	1.1692	1.1501	1.1482	1.1576	1.1556	1.1549	1.1545
Homocitrulline	1.2126	1.1855	1.1693	1.1556	1.1473	1.1434	1.1441	1.1437
sn-1 LysoPC(18:0)	1.1895	1.2114	1.1966	1.2032	1.2075	1.2035	1.2026	1.2022
sn-2 LysoPC(16:0)	1.1865	1.1985	1.1836	1.1847	1.1808	1.177	1.1762	1.1759
1-Methyladenosine	1.1838	1.1487	1.1584	1.163	1.1574	1.1542	1.1533	1.1533
LysoPE(16:0)	1.1835	1.1634	1.148	1.1581	1.1532	1.1493	1.1483	1.148
Tartaric acid	1.1778	1.1431	1.1993	1.1827	1.1747	1.1716	1.1706	1.1705
3-Phosphoglyceric acid	1.1703	1.1417	1.1253	1.1384	1.1342	1.131	1.1305	1.1301
gamma-Glutamylcysteine	1.1562	1.2332	1.2127	1.2051	1.2299	1.228	1.2272	1.2272
Phosphocreatine	1.1549	1.1471	1.143	1.1271	1.1205	1.1322	1.1352	1.1349
LysoPE(20:4)	1.1501	1.2824	1.276	1.292	1.2861	1.2829	1.2819	1.282
L-Proline	1.1187	1.0744	1.0572	1.0427	1.0351	1.0317	1.0309	1.0313
N-Acetylglutamic acid	1.1124	1.0896	1.136	1.1223	1.119	1.1156	1.116	1.1159
1-Methylguanosine	1.0647	1.0288	1.0183	1.0556	1.0488	1.0453	1.045	1.0455
sn-2 LysoPC(18:2)	1.0612	1.0194	1.008	1.0052	1.006	1.0029	1.0021	1.0018
Glycyl-L-leucine	1.0572	1.0275	1.0105	1.0004	0.99278	0.99333	0.99262	0.99231
Glycerol 3-phosphate	1.0524	1.0243	1.01	1.0214	1.0156	1.0157	1.0149	1.0146
Isoleucyl-Alanine	1.0485	1.0081	1.02	1.0183	1.0199	1.0164	1.0188	1.0184
sn-2 LysoPC(18:0)	1.0394	1.0474	1.0329	1.0508	1.0445	1.0409	1.04	1.0403
LysoPC(15:0)	1.0239	1.0259	1.1396	1.1665	1.1603	1.1581	1.1585	1.1584
Hydroxyvalerylcarnitine	1.0184	1.0507	1.0562	1.0426	1.035	1.0332	1.0325	1.0326
Oxoglutaric acid	1.0012	1.0048	1.008	0.99461	0.99785	0.99832	0.99758	0.99731
Acetaminophen	0.99734	0.9794	0.96748	0.96369	0.9581	0.95491	0.95634	0.95709
Dodecanoylcarnitine	0.99674	1.0187	1.002	0.98938	0.98502	0.98213	0.98147	0.98209
Creatinine	0.91643	0.88073	0.92417	0.9224	0.91886	0.91575	0.91515	0.91504
Adenosine 3'-monophosphate	0.9113	1.0354	1.0234	1.0224	1.0979	1.0942	1.0951	1.095
Isovalerylcarnitine	0.9091	1.1301	1.1133	1.1115	1.1034	1.1039	1.1038	1.1047
Epinephrine	0.90318	0.91255	0.89738	0.88496	0.87834	0.87789	0.8781	0.87871
D-Glucose	0.89745	1.0623	1.0474	1.0338	1.026	1.0233	1.0225	1.0224
Allantoin	0.89574	0.86121	0.88334	0.89074	0.88417	0.8819	0.88144	0.88113
Symmetric dimethylarginine	0.88475	0.85836	0.84479	0.85942	0.85814	0.86242	0.86183	0.86224
cis-Aconitic acid	0.87683	0.86774	0.90493	0.89365	0.89406	0.89129	0.89101	0.89068
2-Methylguanosine	0.87261	0.88673	0.8856	0.89037	0.88834	0.89237	0.89512	0.89493
Tetradecanoylcarnitine	0.86559	0.98286	0.9667	0.95338	0.94844	0.94586	0.9457	0.94585
Uracil	0.85172	0.86069	0.84792	0.85168	0.8667	0.86503	0.8647	0.86503
Pantothenic acid	0.83842	0.84145	0.82746	0.81612	0.81017	0.80967	0.81042	0.81061
Cytosine	0.83411	0.80664	0.79696	0.79386	0.7917	0.79218	0.79169	0.79148
LysoPC(14:0)	0.83348	0.81214	0.8	0.79364	0.79478	0.79234	0.79178	0.79183
L-Tryptophan	0.81647	0.79312	0.77994	0.7709	0.76901	0.76703	0.76647	0.76687
Hexanoylcarnitine	0.81451	0.83986	0.82632	0.81505	0.80889	0.80695	0.80674	0.80659
Alpha-ketoisovaleric acid	0.80421	0.77747	0.76716	0.78889	0.78292	0.7804	0.78019	0.78052
Hypotaurine	0.78349	0.75739	0.76544	0.77715	0.77774	0.77511	0.77617	0.77634
Pipecolic acid	0.75785	0.73025	0.72306	0.72368	0.7464	0.74384	0.74329	0.744
L-Glutamic acid	0.72382	0.70444	0.72426	0.72624	0.72378	0.72331	0.72306	0.72281
Citrulline	0.71651	0.69533	0.68913	0.6798	0.67756	0.6826	0.68222	0.68614
Hypoxanthine	0.71519	0.68684	0.67885	0.68687	0.6825	0.68057	0.68077	0.68053
Pyroglutamic acid	0.71219	0.68399	0.68472	0.68458	0.69315	0.69093	0.69056	0.69149
Isobutyryl-L-carnitine	0.69577	1.0165	1.0033	0.9971	0.98968	0.98744	0.9871	0.98994
Cytidine	0.69542	0.68091	0.6705	0.68216	0.68594	0.68775	0.68781	0.68797
Inosine	0.68537	0.66036	0.66323	0.65897	0.6561	0.65392	0.65352	0.6533
thymine	0.67457	0.64798	0.70112	0.7093	0.70397	0.70542	0.7054	0.70516
Adenylsuccinic acid	0.66878	0.75761	0.75874	0.77591	0.80749	0.80676	0.8061	0.80611
Hydroxyhexanoycarnitine	0.66609	0.72282	0.72425	0.71421	0.71179	0.71001	0.70956	0.70932
Indoxyl sulfate	0.66336	0.64603	0.72057	0.73251	0.73933	0.73683	0.73649	0.73625
Leucyl-Serine	0.66329	0.64916	0.63837	0.64105	0.6365	0.63521	0.64514	0.64521
5-Hydroxyhexanoic acid	0.66167	0.64446	0.65721	0.6558	0.65094	0.65812	0.66427	0.66405
L-Acetopine	0.65957	0.63695	0.63098	0.62604	0.6214	0.62501	0.62479	0.62647
Phosphorylcholine	0.65594	0.69497	0.69663	0.69739	0.69606	0.69478	0.69545	0.6952
L-Alanine	0.64952	0.63192	0.66365	0.65535	0.72819	0.81497	0.81717	0.81687
D-Glyceraldehyde 3-phosphate	0.64576	0.72049	0.73296	0.74442	0.76186	0.76076	0.76013	0.75999
Xanthosine	0.64505	0.65762	0.64981	0.67851	0.67922	0.69382	0.69432	0.69426
Phenylacetylglycine	0.64062	0.70843	0.7061	0.77868	0.77306	0.7768	0.7772	0.777
Taurine	0.62457	0.60226	0.63256	0.62381	0.6205	0.61952	0.61905	0.61883
1-Methylguanine	0.62251	0.61411	0.67102	0.7057	0.70126	0.69934	0.69924	0.69901
Citric acid	0.60725	0.6128	0.658	0.64928	0.66027	0.65846	0.65842	0.65818
Phenylalanyl-Glutamate	0.60499	0.67595	0.66768	0.6747	0.6845	0.68482	0.68588	0.68652
Phenylalanyl-Serine	0.59852	0.57649	0.61799	0.6185	0.61592	0.61589	0.62054	0.62034
Pyruvic acid	0.59143	0.60859	0.60798	0.65184	0.64768	0.65556	0.65514	0.65641
Gamma-Glutamyl Glutamine	0.59024	0.64792	0.63741	0.62869	0.63733	0.63594	0.63569	0.63709
Glycerophosphocholine	0.57808	0.59243	0.58273	0.58907	0.61269	0.61375	0.61332	0.61309
Guanosine	0.57531	0.57039	0.5617	0.55636	0.55772	0.56497	0.56551	0.56547
Inosinic acid	0.56614	0.56834	0.57063	0.56719	0.5834	0.58399	0.58765	0.5877
D-Ribose 5-phosphate	0.56178	0.54264	0.55452	0.56456	0.57055	0.57006	0.56995	0.56976
D-Erythrose 4-phosphate	0.56048	0.56414	0.58009	0.65498	0.65475	0.65261	0.65223	0.65284
L-Isoleucine	0.5492	0.57435	0.60371	0.59596	0.59188	0.59308	0.59259	0.59244
NADH	0.542	0.58331	0.58928	0.64624	0.68454	0.69862	0.69823	0.69896
(S)-2-Azetidinecarboxylic acid	0.53879	0.5303	0.53504	0.53115	0.55398	0.55272	0.55359	0.55339
Guanine	0.53395	0.53282	0.52597	0.51874	0.52081	0.52763	0.52743	0.52737
Hippuric acid	0.52058	0.73179	0.74845	0.79014	0.78453	0.783	0.78236	0.78283
Hydroxyphenyllactic acid	0.5119	0.51659	0.50904	0.50634	0.56256	0.56068	0.56142	0.56427
Pseudouridine	0.50465	0.62898	0.65306	0.69078	0.73131	0.72929	0.72918	0.73143
trans-2-Tetradecenoylcarnitine	0.50327	0.50283	0.58565	0.63222	0.65585	0.67429	0.67412	0.6741
2-Hydroxybutyric acid	0.46791	0.4938	0.55348	0.55735	0.55582	0.55391	0.55359	0.55533
Methionyl-Phenylalanine	0.46328	0.63073	0.63024	0.62334	0.65586	0.71774	0.72196	0.72656
Sarcosine	0.46274	0.44476	0.44624	0.45752	0.46175	0.46524	0.46555	0.46544
Oxidized glutathione	0.45744	0.44228	0.44621	0.45398	0.46486	0.46669	0.46631	0.4662
Serylleucine	0.4573	0.45506	0.45615	0.45659	0.45834	0.46716	0.47385	0.47384
Guanosine monophosphate	0.44257	0.43387	0.47473	0.46988	0.48596	0.49678	0.49682	0.49668
4-Hydroxyproline	0.42478	0.41055	0.42837	0.42948	0.43106	0.43152	0.43258	0.43256
L-Leucine	0.41751	0.44973	0.50662	0.50882	0.50634	0.50748	0.50725	0.50721
Urocanic acid	0.40139	0.39635	0.54853	0.546	0.54317	0.54149	0.54111	0.54112
N-Acetyl-L-methionine	0.39787	0.40814	0.45228	0.45086	0.44786	0.44691	0.44695	0.44689
Cytidine monophosphate	0.39291	0.39229	0.43291	0.42887	0.43074	0.43735	0.43767	0.43768
L-Threonine	0.3908	0.41768	0.41082	0.41372	0.44809	0.44809	0.45676	0.4568
L-gamma-glutamyl-L-isoleucine	0.39066	0.42665	0.4396	0.43619	0.45236	0.45097	0.45148	0.45133
Serylvaline	0.36881	0.37942	0.54386	0.5743	0.57037	0.64605	0.65006	0.65015
Tryptophyl-Leucine	0.36876	0.54959	0.54046	0.546	0.54425	0.54636	0.54593	0.54717
Glucose 6-phosphate	0.35899	0.58196	0.62746	0.6578	0.6541	0.65749	0.65871	0.65865
Gamma-Glutamyltyrosine	0.35629	0.46303	0.51135	0.55571	0.55637	0.55465	0.5571	0.55946
D-Sedoheptulose 7-phosphate	0.3551	0.38939	0.4716	0.49243	0.49884	0.50177	0.50268	0.50251
Uric acid	0.34104	0.42259	0.43726	0.43383	0.44015	0.43875	0.43921	0.43957
O-Adipoylcarnitine	0.32622	0.3567	0.43661	0.51766	0.51552	0.51458	0.51482	0.51464
Gluconic acid	0.31528	0.44384	0.55033	0.55316	0.54949	0.54874	0.54872	0.54858
Lysyl-Leucine	0.31481	0.4613	0.46111	0.45969	0.46002	0.46148	0.46492	0.46476
Uridine	0.31456	0.35945	0.41087	0.49275	0.49717	0.49787	0.50006	0.50061
Choline	0.31353	0.31512	0.3324	0.33099	0.35024	0.34934	0.35232	0.35222
Oxypurinol	0.30939	0.32902	0.338	0.39156	0.39827	0.39707	0.39978	0.3999
N-Acetyl-L-aspartic acid	0.30888	0.29662	0.29244	0.29322	0.29745	0.3078	0.31012	0.31022
Xanthine	0.30726	0.31531	0.32298	0.37042	0.38118	0.38015	0.38288	0.38311
L-Malic acid	0.30329	0.35776	0.36215	0.39491	0.39513	0.39388	0.39426	0.39433
Diethanolamine	0.2879	0.27888	0.27546	0.28805	0.36926	0.38083	0.38088	0.38342
L-gamma-glutamyl-L-valine	0.28784	0.41671	0.44114	0.44079	0.46369	0.46531	0.46508	0.46547
L-Glutamine	0.27921	0.26854	0.28752	0.28453	0.28448	0.31521	0.31502	0.31534
Propionylcarnitine	0.27534	0.26735	0.27876	0.29979	0.298	0.2971	0.29861	0.29866
Creatine	0.26746	0.26798	0.2965	0.31687	0.32432	0.32858	0.32883	0.32877
Coumarin	0.2608	0.34051	0.40339	0.40311	0.40515	0.40654	0.4098	0.41107
Niacinamide	0.25951	0.25131	0.25295	0.32718	0.32974	0.33022	0.33154	0.33172
Fructose 1,6-bisphosphate	0.25732	0.61562	0.60706	0.75287	0.82589	0.82318	0.82292	0.82275
N-a-Acetyl-L-arginine	0.25731	0.27414	0.29303	0.29195	0.301	0.30161	0.30192	0.3026
Pivaloylcarnitine	0.25589	0.58342	0.57407	0.58469	0.58061	0.59714	0.60155	0.60182
Uridine 5'-monophosphate	0.24029	0.24173	0.31163	0.30992	0.36911	0.37849	0.38244	0.38352
Fumaric acid	0.2304	0.40437	0.4044	0.42389	0.42072	0.42361	0.42366	0.42449
N-Acetylaspartylglutamic acid	0.22376	0.38896	0.38648	0.38135	0.38275	0.46512	0.46485	0.46546
2-Hydroxypyridine	0.21921	0.21454	0.22346	0.30913	0.31657	0.3227	0.32385	0.32411
L-Arginine	0.21659	0.20987	0.2833	0.28952	0.32822	0.32799	0.3278	0.33066
Dihydrouracil	0.21395	0.34868	0.35597	0.50636	0.50786	0.50655	0.50656	0.50973
2-Hydroxyglutarate	0.21026	0.20596	0.27104	0.29647	0.37799	0.39315	0.39362	0.39353
Serinyl-Phenylalanine	0.19513	0.1959	0.19704	0.19985	0.20895	0.20986	0.22951	0.22962
N6-Acetyl-L-lysine	0.19413	0.30835	0.49634	0.48965	0.48597	0.48839	0.48808	0.48792
Butyrylcarnitine	0.1941	0.36305	0.35757	0.35598	0.37117	0.38046	0.38303	0.38323
Adenosine monophosphate	0.18626	0.18049	0.22873	0.24188	0.322	0.34437	0.34762	0.3475
L-Methionine	0.18576	0.27583	0.30772	0.31727	0.31744	0.31665	0.31989	0.32045
NAD	0.16568	0.16315	0.19705	0.24082	0.27348	0.28381	0.28562	0.28748
4-Guanidinobutanoic acid	0.15974	0.23189	0.41148	0.40857	0.40648	0.40545	0.40557	0.40864
Adenosine	0.15825	0.15213	0.1619	0.17788	0.18735	0.20543	0.20882	0.2091
L-Acetylcarnitine	0.15374	0.17805	0.19654	0.194	0.19343	0.19387	0.19454	0.19458
5-Hydroxy-L-tryptophan	0.14809	0.16997	0.32309	0.35611	0.3644	0.36396	0.36521	0.36585
Leucyl-Arginine	0.14685	0.27699	0.27977	0.27824	0.27622	0.27619	0.2772	0.27794
2-Hydroxy-2-methylbutyric acid	0.14589	0.23443	0.28635	0.36982	0.3675	0.38212	0.39297	0.39331
L-Aspartic acid	0.14432	0.30356	0.40511	0.40825	0.40587	0.40734	0.40841	0.40836
4-Hydroxybutyric acid	0.14162	0.37792	0.39129	0.47107	0.47246	0.47108	0.4794	0.47991
L-Tyrosine	0.14159	0.23761	0.31622	0.3221	0.32339	0.32347	0.32823	0.3298
L-Valine	0.13495	0.25807	0.32948	0.32663	0.32476	0.32499	0.32475	0.3247
3-Hydroxyisovalerylcarnitine	0.1325	0.16401	0.22697	0.22383	0.22352	0.22275	0.22649	0.22649
L-Carnitine	0.12781	0.3502	0.36669	0.37302	0.3715	0.37027	0.37127	0.37113
Phenol sulphate	0.12164	0.38176	0.45996	0.47196	0.4698	0.48155	0.48122	0.48179
2-Ethylhydracrylic acid	0.11805	0.18602	0.19586	0.25317	0.26144	0.27832	0.2859	0.28616
p-Cresol sulfate	0.11794	0.22661	0.32188	0.40407	0.40354	0.4023	0.40301	0.40372
(R)-3-Hydroxybutyric acid	0.11236	0.3707	0.38333	0.46334	0.46436	0.46296	0.47155	0.47211
6-Phosphogluconic acid	0.10145	0.36604	0.39368	0.4386	0.45199	0.45988	0.47191	0.47289
Adenine	0.080875	0.081284	0.10732	0.12717	0.18119	0.18159	0.18479	0.18685
L-gamma-glutamyl-L-leucine	0.075729	0.21256	0.30178	0.3328	0.34429	0.34387	0.3437	0.344
L-Lysine	0.074367	0.19577	0.19258	0.24608	0.26643	0.30196	0.30335	0.30324
2-Hydroxycaproic acid	0.073448	0.34507	0.34191	0.38317	0.42355	0.42213	0.42187	0.42227
Fructose 6-phosphate	0.069783	0.49634	0.53462	0.54853	0.55776	0.56003	0.56464	0.56484
Deoxyadenosine	0.061074	0.22927	0.25257	0.25252	0.2793	0.28069	0.28046	0.28108
L-Phenylalanine	0.045262	0.18426	0.23267	0.22949	0.22817	0.23614	0.23614	0.23632
Threoninyl-Leucine	0.023787	0.14921	0.14714	0.14711	0.16129	0.16078	0.16452	0.16975
ADP	0.020921	0.048919	0.073013	0.17986	0.26473	0.2718	0.27355	0.27345
L-Lactic acid	0.019964	0.16435	0.17108	0.21085	0.24039	0.24373	0.24467	0.24481
3-Hydroxyisovaleric acid	0.013103	0.27909	0.27471	0.27211	0.33135	0.33289	0.33501	0.33489
