# Supplementary material for: Exploratory metabolomic analysis for characterizing the metabolic profile of the urinary bladder under estrogen deprivation
Source: Front Endocrinol (Lausanne). 2024 May 31;15:1384115. doi: 10.3389/fendo.2024.1384115 (PMC11176512; doi:10.3389/fendo.2024.1384115)
Supplement: Supplementary file 5 [file DataSheet_5.csv]

	MeanDecreaseAccuracy
3, 5-Tetradecadiencarnitine	0.022235
LysoPC(15:0)	0.020943
C17-carnitine	0.013214
Fumaric acid	0.0066817
6-Phosphonoglucono-D-lactone	0.0060135
N6-Acetyl-L-lysine	0.0054357
2-Hydroxybutyric acid	0.0051701
L-Leucine	0.0049597
Tetradecanoylcarnitine	0.0049271
Coumarin	0.0039733
Gamma-Glutamyltyrosine	0.0039281
Cholic acid	0.0038899
L-Tyrosine	0.0036866
Homocitrulline	0.0036765
cis-5-Tetradecenoylcarnitine	0.0035952
4-Guanidinobutanoic acid	0.0035001
4-Hydroxybutyric acid	0.0033509
N-Acetyl-L-methionine	0.003177
Succinic acid	0.0029317
L-Isoleucine	0.0026413
Glycocholic acid	0.0025087
L-Valine	0.0024
L-Malic acid	0.0023491
Pyroglutamine	0.0023398
Glycerophosphocholine	0.0022613
D-Maltose	0.0022333
Dodecanoylcarnitine	0.0021416
Deoxyadenosine	0.002104
Acetylcholine	0.0020778
L-gamma-glutamyl-L-leucine	0.0020437
L-Proline	0.0020079
L-Lysine	0.001947
Glutathione	0.0018222
N-Acetylglutamic acid	0.0018208
Epinephrine	0.0016556
Cytidine	0.0015389
O-decanoyl-L-carnitine	0.0015278
Cortisol	0.001524
L-Palmitoylcarnitine	0.0014857
L-Methionine	0.0014826
Indolelactic acid	0.0014636
2-Hydroxyglutarate	0.0013389
Gamma-Glutamyl Glutamine	0.0013333
Taurine	0.0013254
L-gamma-glutamyl-L-valine	0.0012579
LysoPC(14:0)	0.0012111
Proline betaine	0.0012
Glycyl-L-leucine	0.0011571
sn-1 LysoPC(16:0)	0.0011333
Glycerol 3-phosphate	0.00098095
L-Lactic acid	0.00094444
D-Glucose	0.00090873
L-Kynurenine	0.00090714
Tartaric acid	0.00084365
Adenylsuccinic acid	0.00079365
Phosphocreatine	0.00075491
Creatine	0.0007381
Serylvaline	0.00073333
gamma-Glutamylcysteine	0.00073016
Uridine 5'-monophosphate	0.00072222
Serinyl-Phenylalanine	0.00070556
5'-Methylthioadenosine	0.00070166
L-Carnitine	0.00068723
LysoPE(20:4)	0.00067778
Cytosine	0.00063095
Thymidine	0.00060873
Cytidine monophosphate	0.00057222
(S)-2-Azetidinecarboxylic acid	0.00055635
(R)-3-Hydroxybutyric acid	0.00054834
NADH	0.00052778
2-Methylguanosine	0.00051515
Pyroglutamic acid	0.0005101
Xanthosine	0.00050238
Allantoin	0.00047778
Butyrylcarnitine	0.00047222
thymine	0.00047222
Niacinamide	0.00045238
1-Methyladenosine	0.00045238
Leucyl-Serine	0.00044444
3-Phosphoglyceric acid	0.00042778
Tryptophyl-Leucine	0.00037222
1-Methylguanosine	0.00036364
Sarcosine	0.00034524
sn-1 LysoPC(18:0)	0.00032143
Isobutyryl-L-carnitine	0.00032143
sn-1 LysoPC(18:2)	0.00029913
Pseudouridine	0.00028571
5-Hydroxyhexanoic acid	0.00028571
Oxidized glutathione	0.00025794
Inosine	0.00025
L-Threonine	0.00025
3-Hydroxyisovalerylcarnitine	0.00024531
Hexanoylcarnitine	0.0002404
Uracil	0.00022222
Phosphoenolpyruvic acid	0.00022222
Inosinic acid	0.00022222
Stearoylcarnitine	2e-04
Xanthine	0.00019444
2-Ethylhydracrylic acid	0.00019444
LysoPE(16:0)	0.00018889
Hypotaurine	0.00018651
Phosphorylcholine	0.00017316
LysoPC(20:4(5Z,8Z,11Z,14Z))	0.00016667
4-Hydroxyproline	0.00014444
Hydroxyhexanoycarnitine	0.00012929
Phenylacetylglycine	0.00011833
Pipecolic acid	8.0808e-05
L-Octanoylcarnitine	6.2771e-05
Fructose 6-phosphate	3.5714e-05
Adenosine 3'-monophosphate	3.3333e-05
Methionyl-Phenylalanine	2.2222e-05
Phenol sulphate	0
Phenylalanyl-Serine	0
trans-2-Tetradecenoylcarnitine	0
Hydroxyvalerylcarnitine	0
p-Cresol sulfate	0
D-Ribose 5-phosphate	0
Symmetric dimethylarginine	0
N-Acetylaspartylglutamic acid	0
L-Tryptophan	0
NAD	0
Indoxyl sulfate	0
Oxoglutaric acid	0
Guanosine	0
Isoleucyl-Alanine	-7.9365e-06
Hypoxanthine	-1.5873e-05
Fructose 1,6-bisphosphate	-1.8182e-05
O-Adipoylcarnitine	-2.7778e-05
2-Hydroxypyridine	-4.127e-05
sn-2 LysoPC(18:0)	-5.5556e-05
Tridecanoic acid	-5.57e-05
1-Methylguanine	-6.3492e-05
L-Glutamine	-6.3492e-05
Threoninyl-Leucine	-1e-04
Glucose 6-phosphate	-0.0001461
Adenosine monophosphate	-0.00015087
Phenylalanyl-Glutamate	-0.00018651
2-Hydroxycaproic acid	-2e-04
(S)-Homostachydrine	-0.00020253
Pantothenic acid	-0.00020548
Uric acid	-0.00021818
D-Glyceraldehyde 3-phosphate	-0.00022222
Propionylcarnitine	-0.00022222
Urocanic acid	-0.00024762
Acetaminophen	-0.00025556
Tiglylcarnitine	-0.0002684
Uridine	-0.00028333
D-Sedoheptulose 7-phosphate	-0.00028571
L-Phenylalanine	-0.00031111
L-gamma-glutamyl-L-isoleucine	-0.00031667
Hippuric acid	-0.00036429
sn-2 LysoPC(18:2)	-4e-04
sn-2 LysoPC(16:0)	-0.00040794
Isovalerylcarnitine	-0.00043571
6-Phosphogluconic acid	-0.00043651
Alpha-ketoisovaleric acid	-0.00043651
Adenine	-0.00044444
L-Acetylcarnitine	-0.00045
Choline	-0.00045
Leucyl-Arginine	-0.00047778
Hydroxyphenyllactic acid	-5e-04
Gluconic acid	-0.00051515
5-Hydroxy-L-tryptophan	-0.00051515
L-Alanine	-0.00051667
Guanine	-0.00053571
Adenosine	-0.00053571
Creatinine	-0.00054545
Lysyl-Leucine	-0.00057677
D-Erythrose 4-phosphate	-0.00061111
N-Acetyl-L-aspartic acid	-0.0006127
cis-Aconitic acid	-0.00069683
3-Hydroxyisovaleric acid	-7e-04
2-Hydroxy-2-methylbutyric acid	-0.00070238
L-Acetopine	-0.00080556
Serylleucine	-0.00084848
L-Arginine	-0.00085714
Dihydrouracil	-0.00088889
Pyruvic acid	-0.00089935
4-Pyridoxic acid	-0.00091667
L-Threonic Acid	-0.00099856
Guanosine monophosphate	-0.001
L-Aspartic acid	-0.001
N-a-Acetyl-L-arginine	-0.001081
L-Glutamic acid	-0.0010937
ADP	-0.001162
Citric acid	-0.0012352
Pivaloylcarnitine	-0.0012399
Diethanolamine	-0.001373
Oxypurinol	-0.0016825
Citrulline	-0.0019016
