# Supplementary material for: Exploratory metabolomic analysis for characterizing the metabolic profile of the urinary bladder under estrogen deprivation
Source: Front Endocrinol (Lausanne). 2024 May 31;15:1384115. doi: 10.3389/fendo.2024.1384115 (PMC11176512; doi:10.3389/fendo.2024.1384115)
Supplement: Supplementary file 6 [file DataSheet_6.csv]

	V1	V2
3, 5-Tetradecadiencarnitine	2.311720119	0.28960384
LysoPC(15:0)	2.206197999	0.347306071
2-Hydroxybutyric acid	1.890590425	0.547154508
Tetradecanoylcarnitine	1.887119486	0.663305346
N6-Acetyl-L-lysine	1.845313145	0.947467052
L-Leucine	1.805304463	0.629141713
L-Valine	1.799279669	0.748195744
L-Tyrosine	1.755049928	0.306287495
L-Phenylalanine	1.735859337	0.593769671
cis-5-Tetradecenoylcarnitine	1.702878019	0.674738055
L-Isoleucine	1.700322415	0.662571114
Fumaric acid	1.679729485	0.319434407
Coumarin	1.679714952	0.408361695
4-Hydroxybutyric acid	1.658496152	0.267530481
L-gamma-glutamyl-L-leucine	1.654028692	0.816462228
Gamma-Glutamyltyrosine	1.651874052	0.560918234
LysoPC(14:0)	1.647964681	0.460514964
(R)-3-Hydroxybutyric acid	1.639584151	0.272189058
Dodecanoylcarnitine	1.619742243	0.802874428
Tartaric acid	1.556998173	0.878021661
Succinic acid	1.531523864	0.537109228
Cortisol	1.520787261	1.136220867
L-gamma-glutamyl-L-valine	1.518952852	0.91223198
Lysyl-Leucine	1.515014897	0.748609287
C17-carnitine	1.513441112	0.609067182
4-Guanidinobutanoic acid	1.493497415	1.0009218
L-Lysine	1.489315086	0.849027735
L-Palmitoylcarnitine	1.461452688	0.79669298
L-Methionine	1.455480309	0.191084227
sn-1 LysoPC(16:0)	1.429852812	0.709176795
2-Hydroxyglutarate	1.427794447	0.456649739
L-Octanoylcarnitine	1.426557648	0.803548439
Stearoylcarnitine	1.421066731	0.796916752
Deoxyadenosine	1.420418499	0.318855088
Methionyl-Phenylalanine	1.418841964	0.550481282
Cholic acid	1.405602512	0.958274223
Hippuric acid	1.397983986	1.125215988
N-Acetyl-L-methionine	1.393825345	0.94869698
N-a-Acetyl-L-arginine	1.387495734	0.553075596
Hexanoylcarnitine	1.37744098	0.749936987
Phosphorylcholine	1.376987013	0.803680167
2-Hydroxycaproic acid	1.351132526	0.813342347
Glutathione	1.33608048	0.851454426
Urocanic acid	1.331608936	1.218454073
3-Hydroxyisovaleric acid	1.316400986	0.995511192
D-Glucose	1.315619966	1.074874169
D-Maltose	1.309173011	0.814183269
Gluconic acid	1.309140273	1.223303555
Phosphocreatine	1.260459386	0.849266175
gamma-Glutamylcysteine	1.256398342	1.198955595
sn-2 LysoPC(16:0)	1.243171739	0.632617205
L-Malic acid	1.222255927	0.804197526
LysoPE(20:4)	1.215663	0.72591077
L-Lactic acid	1.211861963	0.744790607
O-decanoyl-L-carnitine	1.208613721	0.940308805
Uracil	1.196489425	1.207579597
L-Glutamine	1.194550984	1.108627054
L-gamma-glutamyl-L-isoleucine	1.192032438	0.800243881
Xanthosine	1.185054292	1.014204403
Butyrylcarnitine	1.184792343	0.889003271
sn-1 LysoPC(18:0)	1.143452286	0.7286103
Oxidized glutathione	1.111858937	1.004887404
Phenylalanyl-Glutamate	1.070725613	1.228936654
LysoPC(20:4(5Z,8Z,11Z,14Z))	1.06980586	0.681276977
Citric acid	1.067078644	1.087922249
3-Phosphoglyceric acid	1.061958863	1.044461412
Hydroxyphenyllactic acid	1.032529972	0.826883324
Uridine 5'-monophosphate	1.032048833	1.150866581
L-Tryptophan	1.014018934	0.721855185
Guanosine monophosphate	0.995339815	1.080506658
Leucyl-Arginine	0.986059292	0.984074282
(S)-Homostachydrine	0.981486353	0.949376789
Citrulline	0.978834067	1.156552405
Indolelactic acid	0.968779557	1.260744259
LysoPE(16:0)	0.966943633	0.885321989
Pseudouridine	0.965174355	0.812840531
4-Pyridoxic acid	0.95744517	1.372776977
Homocitrulline	0.937688781	0.540670143
Serinyl-Phenylalanine	0.937278348	0.908739017
Indoxyl sulfate	0.930134296	1.289129159
Cytidine monophosphate	0.928022547	1.2257961
Fructose 1,6-bisphosphate	0.923920013	0.735729671
1-Methyladenosine	0.923612563	1.349806902
Thymidine	0.916637107	1.198200748
L-Alanine	0.912481859	0.684473686
Creatinine	0.908284689	1.410704905
2-Methylguanosine	0.904794329	1.106245486
Phosphoenolpyruvic acid	0.894977514	0.808182533
Phenol sulphate	0.894955759	1.06960305
Allantoin	0.880691414	1.398834284
N-Acetylglutamic acid	0.861866606	1.303976547
Cytidine	0.856711145	1.140260966
Adenylsuccinic acid	0.839922074	0.551511291
sn-1 LysoPC(18:2)	0.839422717	0.596665824
Serylvaline	0.828415794	0.881219911
Adenosine monophosphate	0.819962457	1.240028874
1-Methylguanosine	0.816775512	1.390475937
cis-Aconitic acid	0.810421103	1.18661699
2-Ethylhydracrylic acid	0.807196796	1.266383248
Hydroxyvalerylcarnitine	0.803922683	0.713658756
thymine	0.803715828	1.186959888
Tiglylcarnitine	0.799139697	1.082097708
D-Glyceraldehyde 3-phosphate	0.788373051	0.39675203
N-Acetylaspartylglutamic acid	0.776297247	0.977589266
L-Proline	0.770022127	0.931263101
L-Glutamic acid	0.764183104	1.042782423
Pantothenic acid	0.745681891	1.246285025
sn-2 LysoPC(18:0)	0.736923897	1.090222118
Adenine	0.733569261	0.530798174
Dihydrouracil	0.714299365	1.121152403
(S)-2-Azetidinecarboxylic acid	0.713355449	0.941010105
Epinephrine	0.711676549	1.169273214
5'-Methylthioadenosine	0.69444887	0.986895328
1-Methylguanine	0.685835122	1.452042658
3-Hydroxyisovalerylcarnitine	0.669927866	0.797141724
NADH	0.637099052	1.248903176
L-Carnitine	0.58882146	1.337002121
Taurine	0.563567182	1.036511917
L-Arginine	0.558091025	1.258864999
Xanthine	0.556391422	1.290607902
Oxypurinol	0.549249161	1.319605917
Pyroglutamine	0.538154452	0.848529936
Pyruvic acid	0.534334667	1.140059405
L-Acetopine	0.532279714	1.081552048
Oxoglutaric acid	0.528991007	0.815368622
Inosinic acid	0.527056308	0.976586516
Isoleucyl-Alanine	0.522106113	1.412838334
L-Threonine	0.512013116	1.119608654
Serylleucine	0.506823497	1.354800765
Glycyl-L-leucine	0.477236269	0.876737003
Adenosine 3'-monophosphate	0.474162262	0.857913177
Pipecolic acid	0.469978337	0.533826291
Guanosine	0.458463153	0.990042652
Niacinamide	0.448318153	1.265538282
Gamma-Glutamyl Glutamine	0.448209156	0.618005829
Isovalerylcarnitine	0.440576717	0.992885256
O-Adipoylcarnitine	0.422548206	1.409941319
L-Acetylcarnitine	0.421869104	1.333967025
Pivaloylcarnitine	0.390429877	1.052020779
Guanine	0.390240891	1.037236206
NAD	0.373136997	0.87650145
D-Ribose 5-phosphate	0.372918409	1.085686301
2-Hydroxypyridine	0.372362251	0.99137362
D-Erythrose 4-phosphate	0.367069997	0.925151842
p-Cresol sulfate	0.36678224	1.318961538
trans-2-Tetradecenoylcarnitine	0.361898344	0.535568127
Choline	0.349463156	1.080971228
Isobutyryl-L-carnitine	0.341952514	0.994605239
Glucose 6-phosphate	0.321733142	1.204920309
2-Hydroxy-2-methylbutyric acid	0.31015461	1.410285711
5-Hydroxy-L-tryptophan	0.307667796	1.4080118
N-Acetyl-L-aspartic acid	0.301396724	0.531455558
Acetaminophen	0.297625067	0.766631902
Adenosine	0.295110895	1.308336218
Hypoxanthine	0.282528569	1.171982463
Leucyl-Serine	0.276419992	1.278108309
Cytosine	0.257000742	0.955615576
5-Hydroxyhexanoic acid	0.24415336	1.235057172
Inosine	0.240675312	1.075176756
Glycocholic acid	0.234157848	1.004002273
Propionylcarnitine	0.222952104	0.687995728
Pyroglutamic acid	0.214328575	0.516829382
Glycerol 3-phosphate	0.199356155	1.17153714
Phenylacetylglycine	0.181841408	1.478823294
D-Sedoheptulose 7-phosphate	0.178919192	1.383522946
Acetylcholine	0.156433499	0.949822649
Phenylalanyl-Serine	0.130964231	1.300278807
Glycerophosphocholine	0.121241694	0.534660526
6-Phosphogluconic acid	0.115885755	1.13239626
Diethanolamine	0.115746385	0.128510343
Uridine	0.109049774	1.426942685
ADP	0.104807106	1.181573021
L-Aspartic acid	0.094349722	1.265029834
Proline betaine	0.065398646	1.341352664
Hypotaurine	0.062625493	1.474066062
L-Threonic Acid	0.06209894	1.422708773
L-Kynurenine	0.058085275	0.997389084
Creatine	0.054979085	1.453767723
Alpha-ketoisovaleric acid	0.049093814	0.927214604
Hydroxyhexanoycarnitine	0.048472866	0.539121497
Fructose 6-phosphate	0.044032429	1.174318546
sn-2 LysoPC(18:2)	0.029826751	0.900954219
Tridecanoic acid	0.026899505	1.244640965
6-Phosphonoglucono-D-lactone	0.025250877	0.941302206
4-Hydroxyproline	0.024004596	1.357085219
Uric acid	0.018149906	0.921898163
Sarcosine	0.014448403	1.330540511
Threoninyl-Leucine	0.014263454	0.791932685
Symmetric dimethylarginine	0.01419809	1.063763003
Tryptophyl-Leucine	0.011519508	1.023270642
