# Supplementary material for: Exploratory metabolomic analysis for characterizing the metabolic profile of the urinary bladder under estrogen deprivation
Source: Front Endocrinol (Lausanne). 2024 May 31;15:1384115. doi: 10.3389/fendo.2024.1384115 (PMC11176512; doi:10.3389/fendo.2024.1384115)
Supplement: Supplementary file 7 [file DataSheet_7.csv]

	p[1]	p(corr)[1]
LysoPC(15:0)	3.3614	0.86106
Cortisol	3.3414	0.80104
Glycocholic acid	2.7478	0.68498
Tartaric acid	2.0613	0.67657
N6-Acetyl-L-lysine	1.9772	0.75403
3, 5-Tetradecadiencarnitine	1.9054	0.6339
C17-carnitine	1.8972	0.6372
4-Guanidinobutanoic acid	1.8351	0.6887
L-Alanine	1.781	0.49119
Homocitrulline	1.6912	0.74567
N-Acetylglutamic acid	1.6769	0.58955
Gluconic acid	1.5627	0.57387
Fumaric acid	1.5513	0.83764
4-Hydroxybutyric acid	1.5179	0.6585
(R)-3-Hydroxybutyric acid	1.517	0.65606
Serylvaline	1.5026	0.39147
cis-Aconitic acid	1.4359	0.60325
Pyroglutamine	1.421	0.53203
Hippuric acid	1.3995	0.43894
Pseudouridine	1.369	0.38798
L-Kynurenine	1.3293	0.48488
Phenol sulphate	1.3029	0.40504
Phosphocreatine	1.2481	0.46081
Epinephrine	1.2459	0.6051
Citric acid	1.1959	0.59621
Tridecanoic acid	1.1661	0.56664
Pantothenic acid	1.1595	0.62336
Proline betaine	1.1522	0.44456
L-Lysine	1.1357	0.60055
Urocanic acid	1.133	0.46624
L-Malic acid	1.0971	0.7344
Fructose 1,6-bisphosphate	1.0708	0.36594
Methionyl-Phenylalanine	1.0664	0.40739
N-Acetyl-L-methionine	1.0517	0.47891
Adenylsuccinic acid	1.0413	0.41761
N-Acetylaspartylglutamic acid	0.94598	0.41542
sn-2 LysoPC(18:2)	0.84207	0.47978
gamma-Glutamylcysteine	0.84007	0.27289
sn-1 LysoPC(18:2)	0.7555	0.28692
L-Threonine	0.71316	0.38122
Symmetric dimethylarginine	0.70844	0.38677
Phenylacetylglycine	0.65082	0.23827
Xanthosine	0.64096	0.2646
Indoxyl sulfate	0.63298	0.22922
Cholic acid	0.61519	0.22508
Glutathione	0.59412	0.17348
N-a-Acetyl-L-arginine	0.57868	0.30213
Pyroglutamic acid	0.57793	0.36005
Phenylalanyl-Serine	0.56595	0.27008
5'-Methylthioadenosine	0.55685	0.33385
L-Proline	0.50627	0.36073
L-gamma-glutamyl-L-isoleucine	0.49803	0.33556
D-Maltose	0.4834	0.18336
Glycerophosphocholine	0.48026	0.33986
2-Hydroxyglutarate	0.47613	0.26432
Hydroxyhexanoycarnitine	0.45765	0.24425
N-Acetyl-L-aspartic acid	0.45356	0.28388
LysoPC(20:4(5Z,8Z,11Z,14Z))	0.42461	0.17778
Uracil	0.40354	0.1876
1-Methylguanine	0.38811	0.1453
Oxoglutaric acid	0.37718	0.17066
LysoPE(16:0)	0.34739	0.18451
Pipecolic acid	0.33592	0.21029
Tryptophyl-Leucine	0.3071	0.13514
thymine	0.29642	0.12511
Phosphorylcholine	0.28417	0.22845
p-Cresol sulfate	0.26705	0.087645
Creatinine	0.25391	0.10608
1-Methyladenosine	0.24899	0.10043
NADH	0.24421	0.086585
Hydroxyvalerylcarnitine	0.23033	0.12743
5-Hydroxy-L-tryptophan	0.22907	0.11388
Allantoin	0.22862	0.11302
L-Acetopine	0.2059	0.11964
O-Adipoylcarnitine	0.17597	0.071277
sn-1 LysoPC(16:0)	0.15689	0.060531
Cytidine	0.13015	0.069736
L-Tryptophan	0.12457	0.09621
(S)-2-Azetidinecarboxylic acid	0.1234	0.074462
sn-2 LysoPC(18:0)	0.077022	0.038123
Inosinic acid	0.071046	0.031445
Indolelactic acid	0.058647	0.0179
Xanthine	0.056399	0.032468
2-Hydroxypyridine	0.056293	0.043443
Oxypurinol	0.049284	0.028013
sn-1 LysoPC(18:0)	0.0169	0.0071536
Glucose 6-phosphate	0.011959	0.004573
2-Methylguanosine	0.010021	0.0049789
L-Glutamic acid	0.0050423	0.0028993
Serylleucine	-0.016429	-0.0076319
1-Methylguanosine	-0.023843	-0.011114
sn-2 LysoPC(16:0)	-0.036319	-0.017054
ADP	-0.036576	-0.023828
Propionylcarnitine	-0.039849	-0.021306
Citrulline	-0.058918	-0.032577
Threoninyl-Leucine	-0.088041	-0.043302
3-Phosphoglyceric acid	-0.1427	-0.075124
Uric acid	-0.14304	-0.091248
D-Glyceraldehyde 3-phosphate	-0.15846	-0.084738
Phosphoenolpyruvic acid	-0.16174	-0.082735
L-Arginine	-0.17279	-0.10244
Fructose 6-phosphate	-0.18726	-0.07533
D-Erythrose 4-phosphate	-0.19632	-0.0746
Pyruvic acid	-0.20666	-0.089038
Adenosine	-0.21209	-0.12658
L-Aspartic acid	-0.21371	-0.13706
Guanosine	-0.22239	-0.11836
6-Phosphogluconic acid	-0.22288	-0.076573
Diethanolamine	-0.22752	-0.17731
Creatine	-0.23083	-0.18012
Guanine	-0.2381	-0.14224
D-Ribose 5-phosphate	-0.25006	-0.1411
Cytidine monophosphate	-0.25887	-0.17175
Isoleucyl-Alanine	-0.27297	-0.11352
(S)-Homostachydrine	-0.28115	-0.091052
L-Glutamine	-0.30293	-0.21922
Tiglylcarnitine	-0.30524	-0.13602
Thymidine	-0.32015	-0.11911
Sarcosine	-0.33996	-0.25935
Succinic acid	-0.34011	-0.229
Oxidized glutathione	-0.35443	-0.2789
5-Hydroxyhexanoic acid	-0.35562	-0.17076
4-Hydroxyproline	-0.35739	-0.27822
4-Pyridoxic acid	-0.36109	-0.12596
NAD	-0.37999	-0.20264
Adenine	-0.38713	-0.30616
Adenosine monophosphate	-0.38922	-0.17519
LysoPC(14:0)	-0.38968	-0.22749
L-Acetylcarnitine	-0.4026	-0.3156
Guanosine monophosphate	-0.41631	-0.24799
Hydroxyphenyllactic acid	-0.43216	-0.23051
Choline	-0.44075	-0.33342
Cytosine	-0.45573	-0.3028
Niacinamide	-0.45604	-0.34424
Uridine	-0.45954	-0.17214
3-Hydroxyisovalerylcarnitine	-0.48528	-0.3015
Alpha-ketoisovaleric acid	-0.49098	-0.2259
Hypoxanthine	-0.49354	-0.32193
Inosine	-0.49594	-0.34954
O-decanoyl-L-carnitine	-0.50803	-0.21491
Pivaloylcarnitine	-0.51008	-0.20229
Stearoylcarnitine	-0.52391	-0.17985
LysoPE(20:4)	-0.52968	-0.18338
D-Sedoheptulose 7-phosphate	-0.5338	-0.23123
cis-5-Tetradecenoylcarnitine	-0.53534	-0.22662
2-Hydroxy-2-methylbutyric acid	-0.54192	-0.22873
L-Octanoylcarnitine	-0.5651	-0.25774
L-Lactic acid	-0.58449	-0.42125
Uridine 5'-monophosphate	-0.59503	-0.28184
Glycyl-L-leucine	-0.61762	-0.41934
2-Ethylhydracrylic acid	-0.62861	-0.34211
Hypotaurine	-0.62947	-0.32918
L-Carnitine	-0.63148	-0.34467
trans-2-Tetradecenoylcarnitine	-0.63427	-0.31163
Gamma-Glutamyl Glutamine	-0.64959	-0.29167
Hexanoylcarnitine	-0.70553	-0.39469
Serinyl-Phenylalanine	-0.71252	-0.34618
Glycerol 3-phosphate	-0.72345	-0.37497
Taurine	-0.78926	-0.57929
2-Hydroxycaproic acid	-0.81022	-0.4293
L-Palmitoylcarnitine	-0.84136	-0.29261
Leucyl-Arginine	-0.85428	-0.47724
Leucyl-Serine	-0.86482	-0.34933
L-Phenylalanine	-0.87864	-0.63442
Isobutyryl-L-carnitine	-0.888	-0.29913
Butyrylcarnitine	-0.93408	-0.57165
Dihydrouracil	-0.96224	-0.28335
3-Hydroxyisovaleric acid	-0.99401	-0.54245
Dodecanoylcarnitine	-1.0161	-0.49559
Acetaminophen	-1.0262	-0.41675
Phenylalanyl-Glutamate	-1.0408	-0.44806
L-Methionine	-1.0633	-0.62462
Isovalerylcarnitine	-1.0812	-0.39382
Deoxyadenosine	-1.0821	-0.5104
Acetylcholine	-1.1277	-0.51905
L-Threonic Acid	-1.138	-0.4444
L-gamma-glutamyl-L-leucine	-1.1834	-0.64012
Lysyl-Leucine	-1.2464	-0.56979
L-Valine	-1.2557	-0.75688
L-gamma-glutamyl-L-valine	-1.2561	-0.59619
6-Phosphonoglucono-D-lactone	-1.259	-0.6435
L-Isoleucine	-1.2734	-0.7169
L-Leucine	-1.2882	-0.74933
Adenosine 3'-monophosphate	-1.3254	-0.43184
L-Tyrosine	-1.3255	-0.80539
Tetradecanoylcarnitine	-1.3903	-0.67963
Coumarin	-1.3909	-0.76703
D-Glucose	-1.4879	-0.6188
Gamma-Glutamyltyrosine	-1.7217	-0.73184
2-Hydroxybutyric acid	-2.0044	-0.77955
