# Supplementary material for: Exploratory metabolomic analysis for characterizing the metabolic profile of the urinary bladder under estrogen deprivation
Source: Front Endocrinol (Lausanne). 2024 May 31;15:1384115. doi: 10.3389/fendo.2024.1384115 (PMC11176512; doi:10.3389/fendo.2024.1384115)
Supplement: Supplementary file 8 [file DataSheet_8.csv]

	correlation	t-stat	p-value	FDR
3, 5-Tetradecadiencarnitine	0.95072	11.474	1.6596e-08	3.1533e-06
LysoPC(15:0)	0.90407	7.9148	1.5508e-06	0.00014733
Tetradecanoylcarnitine	-0.7888	-4.8018	0.00028163	0.017432
2-Hydroxybutyric acid	-0.77985	-4.6615	0.00036698	0.017432
N6-Acetyl-L-lysine	0.75516	4.3103	0.00071907	0.027325
L-Leucine	-0.73803	-4.0925	0.0010981	0.034759
L-Valine	-0.73148	-4.0139	0.0012806	0.034759
cis-5-Tetradecenoylcarnitine	-0.71203	-3.7943	0.0019729	0.041506
L-Tyrosine	-0.70956	-3.7677	0.0020792	0.041506
L-Phenylalanine	-0.69344	-3.6011	0.0028924	0.041506
L-gamma-glutamyl-L-leucine	-0.69124	-3.5792	0.0030207	0.041506
4-Hydroxybutyric acid	0.68772	3.5445	0.003236	0.041506
L-Isoleucine	-0.68772	-3.5445	0.0032361	0.041506
Fumaric acid	0.68633	3.531	0.0033242	0.041506
Dodecanoylcarnitine	-0.68557	-3.5235	0.0033739	0.041506
(R)-3-Hydroxybutyric acid	0.6801	3.471	0.0037448	0.041506
LysoPC(14:0)	-0.6783	-3.4541	0.0038733	0.041506
Coumarin	-0.6775	-3.4465	0.0039322	0.041506
Gamma-Glutamyltyrosine	-0.66678	-3.3477	0.0047857	0.047857
Tartaric acid	0.65402	3.2349	0.0059897	0.054918
Succinic acid	-0.65325	-3.2282	0.0060699	0.054918
Cortisol	0.63102	3.0435	0.0087618	0.07567
4-Guanidinobutanoic acid	0.62259	2.9768	0.01	0.079046
Lysyl-Leucine	-0.62147	-2.9681	0.010175	0.079046
L-gamma-glutamyl-L-valine	-0.62004	-2.957	0.010401	0.079046
C17-carnitine	-0.61485	-2.9171	0.011255	0.08225
L-Octanoylcarnitine	-0.61138	-2.8908	0.011856	0.083431
L-Palmitoylcarnitine	-0.59975	-2.8044	0.014057	0.095385
Deoxyadenosine	-0.59436	-2.7654	0.01518	0.098544
Hexanoylcarnitine	-0.59157	-2.7454	0.015787	0.098544
N-Acetyl-L-methionine	0.58943	2.7301	0.016268	0.098544
Stearoylcarnitine	-0.58719	-2.7143	0.016781	0.098544
L-Lysine	0.58518	2.7002	0.017252	0.098544
L-Methionine	-0.58358	-2.6889	0.017634	0.098544
Hippuric acid	0.58017	2.6652	0.018472	0.10028
sn-1 LysoPC(16:0)	-0.57491	-2.629	0.019824	0.10463
2-Hydroxyglutarate	0.56801	2.5823	0.021711	0.11072
Methionyl-Phenylalanine	0.5665	2.5722	0.022143	0.11072
Cholic acid	-0.55709	-2.51	0.024977	0.12027
Urocanic acid	0.55407	2.4904	0.025945	0.12027
N-a-Acetyl-L-arginine	0.55405	2.4902	0.025953	0.12027
Gluconic acid	0.54996	2.4638	0.027306	0.12079
Phosphorylcholine	0.54988	2.4633	0.027336	0.12079
2-Hydroxycaproic acid	-0.54514	-2.433	0.028974	0.12174
D-Glucose	-0.54487	-2.4313	0.029069	0.12174
Phosphocreatine	0.54373	2.4241	0.029475	0.12174
Glutathione	0.54133	2.4089	0.030344	0.12267
3-Hydroxyisovaleric acid	-0.5392	-2.3956	0.031133	0.12323
D-Maltose	0.52976	2.3371	0.03481	0.13498
L-Lactic acid	-0.52166	-2.2879	0.038219	0.14523
Butyrylcarnitine	-0.51623	-2.2553	0.040647	0.15143
O-decanoyl-L-carnitine	-0.50977	-2.2171	0.043678	0.15959
sn-2 LysoPC(16:0)	-0.50431	-2.1852	0.046369	0.16369
gamma-Glutamylcysteine	0.50364	2.1813	0.046708	0.16369
Xanthosine	0.50209	2.1723	0.047496	0.16369
Uracil	0.50064	2.164	0.048245	0.16369
LysoPE(20:4)	-0.49415	-2.1268	0.051703	0.17089
L-gamma-glutamyl-L-isoleucine	0.49331	2.122	0.052166	0.17089
L-Malic acid	0.49156	2.112	0.053135	0.17111
L-Glutamine	-0.47585	-2.0244	0.062447	0.19775
Oxidized glutathione	-0.46101	-1.9438	0.072297	0.22519
sn-1 LysoPC(18:0)	-0.45655	-1.92	0.075465	0.23127
Citric acid	0.45	1.8854	0.080298	0.24217
LysoPC(20:4(5Z,8Z,11Z,14Z))	-0.43337	-1.7993	0.093561	0.27776
Uridine 5'-monophosphate	-0.42917	-1.7779	0.097147	0.28397
Phenylalanyl-Glutamate	-0.42207	-1.742	0.10342	0.29414
(S)-Homostachydrine	-0.42174	-1.7403	0.10372	0.29414
3-Phosphoglyceric acid	0.42001	1.7317	0.10529	0.2942
Pseudouridine	0.41831	1.7232	0.10686	0.29426
Guanosine monophosphate	-0.41511	-1.7072	0.10985	0.29816
Leucyl-Arginine	-0.4105	-1.6844	0.11425	0.30441
Indolelactic acid	0.40937	1.6788	0.11536	0.30441
Hydroxyphenyllactic acid	-0.40221	-1.6438	0.12249	0.31671
4-Pyridoxic acid	0.40137	1.6396	0.12335	0.31671
Serinyl-Phenylalanine	-0.39667	-1.6169	0.12821	0.3248
L-Tryptophan	-0.39486	-1.6081	0.13012	0.32531
Cytidine monophosphate	-0.39261	-1.5973	0.13253	0.32701
Thymidine	0.38766	1.5735	0.13792	0.33595
1-Methyladenosine	0.3809	1.5414	0.14551	0.34397
Indoxyl sulfate	0.37924	1.5335	0.14742	0.34397
Creatinine	0.3785	1.5301	0.14828	0.34397
Citrulline	-0.37773	-1.5264	0.14917	0.34397
L-Alanine	0.3768	1.522	0.15026	0.34397
Fructose 1,6-bisphosphate	0.37416	1.5096	0.15337	0.34692
Allantoin	0.37252	1.5019	0.15533	0.34721
2-Methylguanosine	0.37012	1.4907	0.15821	0.34954
Homocitrulline	0.36746	1.4783	0.16147	0.35069
N-Acetylglutamic acid	0.36554	1.4694	0.16384	0.35069
LysoPE(16:0)	-0.36519	-1.4678	0.16427	0.35069
Phosphoenolpyruvic acid	0.35828	1.4359	0.173	0.36447
Cytidine	0.35673	1.4288	0.175	0.36447
thymine	0.35559	1.4236	0.17648	0.36447
N-Acetylaspartylglutamic acid	0.34999	1.398	0.18388	0.36995
Phenol sulphate	0.3495	1.3957	0.18454	0.36995
Tiglylcarnitine	0.34876	1.3923	0.18554	0.36995
Adenylsuccinic acid	0.34625	1.381	0.18893	0.36995
Hydroxyvalerylcarnitine	-0.34534	-1.3769	0.19018	0.36995
cis-Aconitic acid	0.34488	1.3747	0.19081	0.36995
sn-1 LysoPC(18:2)	-0.34236	-1.3634	0.19429	0.37001
2-Ethylhydracrylic acid	-0.34203	-1.3619	0.19474	0.37001
L-Glutamic acid	-0.33831	-1.3451	0.19997	0.37617
Adenosine monophosphate	-0.33492	-1.33	0.20479	0.38147
1-Methylguanosine	0.32967	1.3065	0.21242	0.39185
D-Glyceraldehyde 3-phosphate	-0.32706	-1.295	0.21628	0.39512
Serylvaline	0.32318	1.2778	0.2221	0.40189
sn-2 LysoPC(18:0)	-0.3181	-1.2554	0.22987	0.41203
Dihydrouracil	-0.31194	-1.2285	0.23953	0.42533
Pantothenic acid	0.31041	1.2218	0.24196	0.42559
3-Hydroxyisovalerylcarnitine	-0.30904	-1.2158	0.24415	0.42559
Epinephrine	0.29785	1.1674	0.26253	0.45347
1-Methylguanine	0.29252	1.1446	0.27157	0.46154
L-Proline	-0.29224	-1.1434	0.27207	0.46154
(S)-2-Azetidinecarboxylic acid	-0.28638	-1.1184	0.28223	0.47455
5'-Methylthioadenosine	-0.28408	-1.1086	0.28628	0.47713
Adenine	-0.28138	-1.0972	0.29108	0.48092
NADH	0.26575	1.0314	0.31983	0.52386
L-Carnitine	-0.25222	-0.97527	0.34598	0.56185
Pyruvic acid	-0.24622	-0.95053	0.35797	0.57639
Taurine	-0.24247	-0.93516	0.36556	0.58366
Oxoglutaric acid	-0.2396	-0.92341	0.37144	0.58811
Pyroglutamine	-0.22903	-0.88034	0.39353	0.61451
L-Threonine	0.22854	0.87835	0.39458	0.61451
Isoleucyl-Alanine	0.22159	0.85024	0.4095	0.63256
Xanthine	0.21858	0.83813	0.41604	0.63748
Oxypurinol	0.21297	0.81558	0.4284	0.65
Glycyl-L-leucine	0.21087	0.80715	0.43308	0.65
Serylleucine	0.21024	0.80465	0.43448	0.65
L-Acetopine	-0.20216	-0.77234	0.45275	0.67206
L-Arginine	-0.19827	-0.7569	0.46166	0.67996
Guanosine	0.19569	0.74663	0.46764	0.68348
Inosinic acid	-0.193	-0.73597	0.4739	0.68353
L-Acetylcarnitine	-0.19258	-0.73432	0.47487	0.68353
O-Adipoylcarnitine	0.18967	0.72281	0.4817	0.68814
Adenosine 3'-monophosphate	-0.18375	-0.69945	0.49573	0.70177
Niacinamide	-0.18254	-0.69467	0.49863	0.70177
Guanine	0.17627	0.67002	0.51375	0.71285
2-Hydroxypyridine	0.17616	0.6696	0.514	0.71285
Gamma-Glutamyl Glutamine	-0.16637	-0.6313	0.53802	0.74075
Pipecolic acid	-0.16121	-0.61118	0.55088	0.753
Isovalerylcarnitine	-0.15801	-0.59873	0.55891	0.75853
trans-2-Tetradecenoylcarnitine	-0.15297	-0.57916	0.57168	0.76661
5-Hydroxy-L-tryptophan	0.15247	0.57724	0.57294	0.76661
N-Acetyl-L-aspartic acid	0.14248	0.53861	0.59862	0.79536
Pivaloylcarnitine	-0.13829	-0.52244	0.60953	0.80019
NAD	-0.13447	-0.50777	0.61952	0.80019
Choline	-0.13392	-0.50562	0.62099	0.80019
Leucyl-Serine	-0.13349	-0.50397	0.62212	0.80019
p-Cresol sulfate	0.13154	0.49648	0.62726	0.80019
2-Hydroxy-2-methylbutyric acid	-0.13135	-0.49575	0.62776	0.80019
D-Ribose 5-phosphate	0.12985	0.48999	0.63173	0.80019
Glucose 6-phosphate	0.12308	0.46404	0.64975	0.81746
Isobutyryl-L-carnitine	-0.11998	-0.45218	0.65807	0.81746
Acetaminophen	-0.1199	-0.45189	0.65827	0.81746
Cytosine	0.11275	0.42457	0.6776	0.83549
Adenosine	-0.11109	-0.41825	0.68211	0.83549
Hypoxanthine	0.10912	0.41074	0.68748	0.83549
Glycocholic acid	0.10806	0.4067	0.69038	0.83549
D-Erythrose 4-phosphate	0.1063	0.40001	0.69519	0.83598
Propionylcarnitine	0.095071	0.35734	0.72617	0.86774
Inosine	0.090594	0.34037	0.73863	0.87712
5-Hydroxyhexanoic acid	0.07986	0.29977	0.76876	0.90569
Acetylcholine	-0.078634	-0.29514	0.77222	0.90569
D-Sedoheptulose 7-phosphate	-0.076601	-0.28746	0.77797	0.90684
Glycerol 3-phosphate	0.069611	0.26109	0.79782	0.9243
Phenylacetylglycine	0.066002	0.2475	0.80812	0.93056
6-Phosphogluconic acid	-0.063629	-0.23856	0.8149	0.93272
Pyroglutamic acid	-0.049317	-0.18475	0.85607	0.97397
Glycerophosphocholine	0.045712	0.17122	0.8665	0.9758
Uridine	-0.045213	-0.16934	0.86795	0.9758
Phenylalanyl-Serine	0.037906	0.14193	0.88916	0.98549
ADP	-0.034452	-0.12898	0.89921	0.98549
Alpha-ketoisovaleric acid	0.034162	0.1279	0.90005	0.98549
Uric acid	0.0337	0.12617	0.90139	0.98549
sn-2 LysoPC(18:2)	0.03187	0.11931	0.90673	0.98549
L-Threonic Acid	-0.031541	-0.11807	0.90769	0.98549
Symmetric dimethylarginine	-0.029329	-0.10979	0.91414	0.98685
Fructose 6-phosphate	-0.024804	-0.092837	0.92735	0.98743
L-Aspartic acid	-0.022376	-0.083744	0.93445	0.98743
Hypotaurine	0.021734	0.08134	0.93632	0.98743
Creatine	-0.020849	-0.078025	0.93891	0.98743
Tridecanoic acid	-0.020252	-0.075792	0.94066	0.98743
Threoninyl-Leucine	-0.017538	-0.065633	0.9486	0.99029
Hydroxyhexanoycarnitine	0.0099632	0.037281	0.97079	0.99783
Sarcosine	0.0073953	0.027671	0.97831	0.99783
6-Phosphonoglucono-D-lactone	-0.006321	-0.023651	0.98146	0.99783
Proline betaine	0.0056813	0.021258	0.98334	0.99783
L-Kynurenine	0.0051745	0.019362	0.98483	0.99783
4-Hydroxyproline	0.0043225	0.016174	0.98732	0.99783
Tryptophyl-Leucine	0.00060506	0.0022639	0.99823	0.99945
Diethanolamine	-0.00018802	-0.0007035	0.99945	0.99945
