# Supplementary material for: Exploratory metabolomic analysis for characterizing the metabolic profile of the urinary bladder under estrogen deprivation
Source: Front Endocrinol (Lausanne). 2024 May 31;15:1384115. doi: 10.3389/fendo.2024.1384115 (PMC11176512; doi:10.3389/fendo.2024.1384115)
Supplement: Supplementary file 9 [file DataSheet_9.csv]

	correlation	t-stat	p-value	FDR
LysoPC(15:0)	0.8779	6.8598	7.81E-06	0.0014838
L-Tyrosine	-0.81654	-5.2923	0.00011375	0.0078379
Fumaric acid	0.81151	5.1963	0.00013549	0.0078379
Cortisol	0.80567	5.089	0.00016501	0.0078379
L-Valine	-0.77556	-4.5969	0.00041492	0.012061
Coumarin	-0.77373	-4.5698	0.00043686	0.012061
2-Hydroxybutyric acid	-0.77312	-4.5609	0.00044437	0.012061
Gamma-Glutamyltyrosine	-0.76264	-4.4117	0.00059138	0.013439
L-Leucine	-0.75986	-4.3734	0.00063656	0.013439
N6-Acetyl-L-lysine	0.73689	4.0786	0.0011284	0.02144
L-Isoleucine	-0.73005	-3.9971	0.0013236	0.022803
L-Malic acid	0.72635	3.9541	0.0014402	0.022803
Homocitrulline	0.71793	3.859	0.0017366	0.025382
Glycocholic acid	0.69037	3.5706	0.0030727	0.041234
4-Guanidinobutanoic acid	0.68742	3.5415	0.0032553	0.041234
Tartaric acid	0.67653	3.4374	0.0040037	0.045249
L-gamma-glutamyl-L-leucine	-0.6738	-3.412	0.0042115	0.045249
4-Hydroxybutyric acid	0.67223	3.3974	0.004335	0.045249
(R)-3-Hydroxybutyric acid	0.66988	3.3759	0.0045249	0.045249
Tetradecanoylcarnitine	-0.66415	-3.324	0.0050167	0.047658
6-Phosphonoglucono-D-lactone	-0.66037	-3.2904	0.0053643	0.048534
L-Phenylalanine	-0.65141	-3.2125	0.0062633	0.052757
C17-carnitine	0.65027	3.2027	0.0063863	0.052757
L-Methionine	-0.64288	-3.1404	0.0072288	0.057228
D-Glucose	-0.63397	-3.0673	0.008358	0.062847
L-gamma-glutamyl-L-valine	-0.63219	-3.0529	0.0086001	0.062847
3, 5-Tetradecadiencarnitine	0.62642	3.0069	0.0094214	0.066299
cis-Aconitic acid	0.59678	2.7828	0.014668	0.099535
Citric acid	0.59239	2.7512	0.015608	0.10226
Pantothenic acid	0.5887	2.7249	0.016434	0.10408
N-Acetylglutamic acid	0.5772	2.6447	0.019225	0.10561
Gluconic acid	0.5756	2.6337	0.019643	0.10561
Taurine	-0.57529	-2.6316	0.019724	0.10561
L-Lysine	0.5746	2.6269	0.019906	0.10561
Epinephrine	0.57265	2.6136	0.020429	0.10561
Tridecanoic acid	0.57261	2.6133	0.020439	0.10561
Butyrylcarnitine	-0.57214	-2.6101	0.020567	0.10561
3-Hydroxyisovaleric acid	-0.54408	-2.4263	0.029349	0.14674
Lysyl-Leucine	-0.53372	-2.3615	0.03323	0.16058
Deoxyadenosine	-0.53105	-2.345	0.034289	0.16058
Acetylcholine	-0.53015	-2.3395	0.034652	0.16058
Pyroglutamine	0.51679	2.2586	0.04039	0.18272
Phenylalanyl-Glutamate	-0.4925	-2.1174	0.052614	0.23248
L-Kynurenine	0.48994	2.1028	0.054048	0.23339
L-Alanine	0.48109	2.0533	0.059221	0.24912
sn-2 LysoPC(18:2)	0.47929	2.0433	0.060314	0.24912
N-Acetyl-L-methionine	0.47035	1.9942	0.065977	0.26672
Urocanic acid	0.45955	1.936	0.073322	0.28637
L-Lactic acid	-0.45679	-1.9213	0.075287	0.28637
Dodecanoylcarnitine	-0.45669	-1.9208	0.075361	0.28637
Phosphocreatine	0.44591	1.864	0.083423	0.31079
2-Hydroxycaproic acid	-0.44232	-1.8453	0.086242	0.31337
Adenylsuccinic acid	0.44085	1.8377	0.087414	0.31337
N-Acetylaspartylglutamic acid	0.43636	1.8146	0.091072	0.31639
Hippuric acid	0.43574	1.8114	0.091586	0.31639
Glycyl-L-leucine	-0.43332	-1.799	0.093607	0.31759
Proline betaine	0.42231	1.7432	0.10321	0.34268
Leucyl-Arginine	-0.42076	-1.7354	0.10461	0.34268
L-Threonic Acid	-0.41816	-1.7224	0.107	0.34456
Adenosine 3'-monophosphate	-0.4161	-1.7122	0.10892	0.3449
Phenol sulphate	0.39918	1.629	0.1256	0.3912
Methionyl-Phenylalanine	0.39654	1.6162	0.12835	0.39141
Isovalerylcarnitine	-0.39476	-1.6076	0.13023	0.39141
Glycerol 3-phosphate	-0.39325	-1.6003	0.13184	0.39141
Acetaminophen	-0.39051	-1.5872	0.1348	0.39402
Serylvaline	0.38587	1.565	0.1399	0.40273
Pseudouridine	0.37049	1.4924	0.15777	0.44742
Fructose 1,6-bisphosphate	0.36459	1.465	0.16501	0.46106
Hexanoylcarnitine	-0.36105	-1.4486	0.16947	0.46665
Symmetric dimethylarginine	0.35667	1.4285	0.17508	0.47521
L-Carnitine	-0.35329	-1.413	0.1795	0.48036
Cytosine	-0.35008	-1.3984	0.18376	0.48493
Glycerophosphocholine	0.34225	1.3629	0.19444	0.50608
L-Threonine	0.34	1.3527	0.19758	0.50731
2-Ethylhydracrylic acid	-0.33797	-1.3436	0.20044	0.50778
L-gamma-glutamyl-L-isoleucine	0.33225	1.318	0.20865	0.51642
L-Proline	0.33181	1.3161	0.20929	0.51642
Niacinamide	-0.3232	-1.2779	0.22207	0.53715
Pyroglutamic acid	0.32236	1.2742	0.22334	0.53715
Hypotaurine	-0.31844	-1.2569	0.22934	0.54469
Inosine	-0.31452	-1.2397	0.23545	0.54535
Adenine	-0.31445	-1.2394	0.23556	0.54535
Choline	-0.31116	-1.2251	0.24075	0.54535
trans-2-Tetradecenoylcarnitine	-0.30964	-1.2184	0.24319	0.54535
Gamma-Glutamyl Glutamine	-0.30736	-1.2085	0.24686	0.54535
L-Acetylcarnitine	-0.30034	-1.1782	0.25837	0.54535
Leucyl-Serine	-0.29657	-1.1619	0.26468	0.54535
Isobutyryl-L-carnitine	-0.29613	-1.1601	0.26543	0.54535
Serinyl-Phenylalanine	-0.29533	-1.1566	0.26678	0.54535
4-Hydroxyproline	-0.29439	-1.1526	0.26838	0.54535
N-a-Acetyl-L-arginine	0.29244	1.1442	0.27172	0.54535
Oxidized glutathione	-0.29167	-1.1409	0.27304	0.54535
5'-Methylthioadenosine	0.29104	1.1383	0.27412	0.54535
Uridine 5'-monophosphate	-0.28937	-1.1311	0.27701	0.54535
3-Hydroxyisovalerylcarnitine	-0.28792	-1.1249	0.27954	0.54535
gamma-Glutamylcysteine	0.28763	1.1237	0.28004	0.54535
sn-1 LysoPC(18:2)	0.28731	1.1223	0.2806	0.54535
Hypoxanthine	-0.28692	-1.1207	0.28128	0.54535
Sarcosine	-0.28404	-1.1084	0.28635	0.54956
Phenylalanyl-Serine	0.28	1.0913	0.29357	0.55778
N-Acetyl-L-aspartic acid	0.27612	1.0749	0.30058	0.56386
Hydroxyhexanoycarnitine	0.27496	1.07	0.3027	0.56386
L-Palmitoylcarnitine	-0.26976	-1.0482	0.3123	0.57608
Xanthosine	0.26424	1.0251	0.32269	0.58953
L-Glutamine	-0.25395	-0.98238	0.34258	0.61636
Dihydrouracil	-0.25329	-0.97969	0.34387	0.61636
Alpha-ketoisovaleric acid	-0.24986	-0.96552	0.35067	0.62268
Phenylacetylglycine	0.24365	0.93997	0.36317	0.63401
Guanosine monophosphate	-0.24338	-0.93886	0.36372	0.63401
Hydroxyphenyllactic acid	-0.23628	-0.90986	0.37829	0.65342
LysoPC(14:0)	-0.23086	-0.8878	0.38965	0.66696
2-Hydroxyglutarate	0.22823	0.87709	0.39524	0.66878
Cholic acid	0.22502	0.86412	0.40208	0.66878
Succinic acid	-0.22481	-0.86327	0.40254	0.66878
NAD	-0.22377	-0.85904	0.40479	0.66878
D-Sedoheptulose 7-phosphate	-0.22197	-0.85179	0.40867	0.66937
Indoxyl sulfate	0.21751	0.83381	0.41839	0.67398
2-Hydroxy-2-methylbutyric acid	-0.21742	-0.83347	0.41857	0.67398
Phosphorylcholine	0.21263	0.8142	0.42916	0.68522
Glutathione	0.2089	0.79926	0.43749	0.6927
L-Octanoylcarnitine	-0.20727	-0.79275	0.44115	0.69272
Adenosine monophosphate	-0.20044	-0.7655	0.45668	0.70688
Creatine	-0.20003	-0.76389	0.45761	0.70688
Uracil	0.19383	0.73928	0.47195	0.71345
Pivaloylcarnitine	-0.19371	-0.73879	0.47224	0.71345
LysoPE(16:0)	0.19333	0.73728	0.47313	0.71345
cis-5-Tetradecenoylcarnitine	-0.19139	-0.72958	0.47767	0.71463
Pipecolic acid	0.18739	0.71381	0.48708	0.71854
LysoPC(20:4(5Z,8Z,11Z,14Z))	0.18707	0.71252	0.48785	0.71854
Diethanolamine	-0.18543	-0.70605	0.49174	0.7187
D-Maltose	0.17964	0.68327	0.50559	0.73329
LysoPE(20:4)	-0.16691	-0.63339	0.53669	0.76947
Adenosine	-0.16527	-0.627	0.54075	0.76947
5-Hydroxyhexanoic acid	-0.16313	-0.61866	0.54607	0.76947
Stearoylcarnitine	-0.16287	-0.61764	0.54673	0.76947
Cytidine monophosphate	-0.15991	-0.60612	0.55414	0.77124
O-decanoyl-L-carnitine	-0.15751	-0.5968	0.56017	0.77124
Tiglylcarnitine	-0.15708	-0.59514	0.56125	0.77124
Hydroxyvalerylcarnitine	0.1559	0.59056	0.56423	0.77124
Uridine	-0.14984	-0.56705	0.57966	0.78668
Uric acid	-0.1405	-0.53096	0.60377	0.80832
Tryptophyl-Leucine	0.14036	0.53045	0.60412	0.80832
1-Methylguanine	0.13728	0.51858	0.61215	0.81335
D-Ribose 5-phosphate	-0.13497	-0.50968	0.61822	0.8157
Thymidine	-0.13078	-0.49357	0.62926	0.82455
4-Pyridoxic acid	-0.12896	-0.48659	0.63408	0.82517
Oxoglutaric acid	0.12488	0.47094	0.64493	0.83359
L-Aspartic acid	-0.1213	-0.45723	0.65452	0.84027
D-Glyceraldehyde 3-phosphate	-0.11859	-0.44687	0.6618	0.84391
thymine	0.11509	0.43351	0.67125	0.85025
5-Hydroxy-L-tryptophan	0.10964	0.41274	0.68605	0.86324
Allantoin	0.10376	0.39036	0.70215	0.87768
Guanine	-0.10091	-0.37952	0.70999	0.88169
1-Methyladenosine	0.093364	0.35087	0.73091	0.88361
Isoleucyl-Alanine	-0.09296	-0.34934	0.73203	0.88361
L-Arginine	-0.092184	-0.3464	0.7342	0.88361
Creatinine	0.091749	0.34475	0.73541	0.88361
L-Acetopine	0.090417	0.3397	0.73912	0.88361
p-Cresol sulfate	0.090304	0.33927	0.73944	0.88361
(S)-Homostachydrine	-0.079491	-0.29837	0.7698	0.90972
Phosphoenolpyruvic acid	-0.077017	-0.28903	0.77679	0.90972
Guanosine	-0.075389	-0.28289	0.7814	0.90972
Cytidine	0.074876	0.28095	0.78286	0.90972
D-Erythrose 4-phosphate	-0.07071	-0.26524	0.79469	0.90972
sn-1 LysoPC(16:0)	0.070168	0.26319	0.79624	0.90972
O-Adipoylcarnitine	0.069902	0.26219	0.79699	0.90972
3-Phosphoglyceric acid	-0.068989	-0.25875	0.79959	0.90972
NADH	0.067221	0.25209	0.80464	0.91
Pyruvic acid	-0.063349	-0.23751	0.8157	0.91195
Citrulline	-0.06326	-0.23717	0.81596	0.91195
L-Tryptophan	0.056785	0.21281	0.83454	0.92727
sn-2 LysoPC(18:0)	0.054179	0.20302	0.84204	0.93016
ADP	-0.051758	-0.19392	0.84902	0.93245
Xanthine	0.04771	0.17872	0.86072	0.93245
Oxypurinol	0.047101	0.17643	0.86248	0.93245
Fructose 6-phosphate	-0.046347	-0.1736	0.86466	0.93245
Serylleucine	0.044969	0.16843	0.86865	0.93245
2-Hydroxypyridine	0.039618	0.14835	0.88418	0.94379
6-Phosphogluconic acid	-0.037315	-0.13972	0.89087	0.94562
2-Methylguanosine	-0.031005	-0.11607	0.90925	0.95887
Inosinic acid	0.025181	0.09425	0.92625	0.95887
L-Glutamic acid	-0.025133	-0.094069	0.92639	0.95887
Indolelactic acid	0.024519	0.09177	0.92818	0.95887
1-Methylguanosine	-0.022396	-0.08382	0.93439	0.95887
(S)-2-Azetidinecarboxylic acid	0.019876	0.074384	0.94176	0.95887
sn-1 LysoPC(18:0)	0.019376	0.072512	0.94322	0.95887
Propionylcarnitine	-0.019079	-0.0714	0.94409	0.95887
Glucose 6-phosphate	0.017476	0.0654	0.94878	0.95887
sn-2 LysoPC(16:0)	-0.012766	-0.047769	0.96258	0.96767
Threoninyl-Leucine	-0.0092329	-0.034548	0.97293	0.97293
