# Supplementary material for: Exploratory metabolomic analysis for characterizing the metabolic profile of the urinary bladder under estrogen deprivation
Source: Front Endocrinol (Lausanne). 2024 May 31;15:1384115. doi: 10.3389/fendo.2024.1384115 (PMC11176512; doi:10.3389/fendo.2024.1384115)
Supplement: Supplementary file 10 [file DataSheet_10.csv]

	correlation	t-stat	p-value	FDR
LysoPC(15:0)	0.81494	6.5956	1.24E-06	0.0002358
Cortisol	0.71379	4.7803	8.98E-05	0.0085307
L-Leucine	-0.69764	-4.5673	0.00015091	0.0086953
2-Hydroxybutyric acid	-0.69136	-4.4882	0.00018306	0.0086953
L-Isoleucine	-0.67046	-4.2385	0.00033696	0.010992
L-Tyrosine	-0.66254	-4.1488	0.00041946	0.010992
Coumarin	-0.66039	-4.1249	0.00044474	0.010992
Gamma-Glutamyltyrosine	-0.65891	-4.1085	0.00046284	0.010992
Homocitrulline	0.64692	3.9792	0.00063454	0.01256
Fumaric acid	0.64533	3.9624	0.00066103	0.01256
L-Valine	-0.63771	-3.8832	0.0008015	0.013844
Tartaric acid	0.63079	3.813	0.00095067	0.015052
N6-Acetyl-L-lysine	0.61618	3.6695	0.0013457	0.019668
D-Glucose	-0.60113	-3.5282	0.0018917	0.025673
L-gamma-glutamyl-L-leucine	-0.58839	-3.4131	0.002492	0.031566
L-gamma-glutamyl-L-valine	-0.57856	-3.327	0.0030593	0.036329
L-Methionine	-0.563	-3.1952	0.0041787	0.046703
Glycocholic acid	0.55623	3.1394	0.0047646	0.050293
4-Guanidinobutanoic acid	0.54485	3.0477	0.0059033	0.057812
L-Malic acid	0.54058	3.0139	0.0063861	0.057812
4-Hydroxybutyric acid	0.53626	2.98	0.0069076	0.057812
(R)-3-Hydroxybutyric acid	0.53614	2.9791	0.0069223	0.057812
L-Phenylalanine	-0.53332	-2.9571	0.0072819	0.057812
Pantothenic acid	0.53316	2.9559	0.0073026	0.057812
6-Phosphonoglucono-D-lactone	-0.53044	-2.9349	0.0076654	0.058257
Epinephrine	0.51744	2.8362	0.0096097	0.070225
L-Lysine	0.5015	2.7189	0.012536	0.085339
Citric acid	0.5013	2.7174	0.012576	0.085339
N-Acetylglutamic acid	0.48823	2.624	0.015497	0.098927
Lysyl-Leucine	-0.48773	-2.6205	0.01562	0.098927
Tetradecanoylcarnitine	-0.48465	-2.5988	0.016388	0.10044
Gluconic acid	0.47876	2.5577	0.017945	0.10129
C17-carnitine	0.47771	2.5505	0.018234	0.10129
L-Alanine	0.47749	2.5489	0.018295	0.10129
Tridecanoic acid	0.47619	2.54	0.018659	0.10129
cis-Aconitic acid	0.47277	2.5165	0.019647	0.10369
3-Hydroxyisovaleric acid	-0.46175	-2.4417	0.023119	0.11473
Deoxyadenosine	-0.46162	-2.4408	0.023164	0.11473
Phenylalanyl-Glutamate	-0.46049	-2.4332	0.023549	0.11473
Taurine	-0.45823	-2.4181	0.024328	0.11556
Acetylcholine	-0.45621	-2.4046	0.025046	0.11607
N-Acetyl-L-methionine	0.44945	2.3599	0.027567	0.12471
Pyroglutamine	0.42877	2.2261	0.036566	0.16157
sn-2 LysoPC(18:2)	0.426	2.2085	0.037929	0.16378
Adenylsuccinic acid	0.42324	2.1911	0.039327	0.16605
L-Kynurenine	0.41208	2.1213	0.045403	0.18754
2-Hydroxycaproic acid	-0.40364	-2.0693	0.050463	0.204
Glycyl-L-leucine	-0.38567	-1.9607	0.062702	0.2482
Serylvaline	0.37869	1.9191	0.06803	0.26243
Butyrylcarnitine	-0.37739	-1.9115	0.069061	0.26243
Urocanic acid	0.36844	1.8589	0.076471	0.28489
L-Lactic acid	-0.35803	-1.7985	0.085833	0.31362
L-Threonic Acid	-0.35551	-1.784	0.088217	0.31625
Acetaminophen	-0.35264	-1.7676	0.091004	0.31902
N-Acetylaspartylglutamic acid	0.35107	1.7586	0.092547	0.31902
Phenol sulphate	0.34959	1.7502	0.094028	0.31902
Proline betaine	0.34525	1.7255	0.09846	0.3282
Hippuric acid	0.34216	1.7079	0.10172	0.33176
Methionyl-Phenylalanine	0.34094	1.7011	0.10302	0.33176
Leucyl-Arginine	-0.33909	-1.6906	0.10502	0.33258
Fructose 1,6-bisphosphate	0.33421	1.6632	0.11045	0.34402
Isovalerylcarnitine	-0.33247	-1.6535	0.11244	0.34456
Dodecanoylcarnitine	-0.32903	-1.6343	0.11643	0.3475
Adenosine 3'-monophosphate	-0.3285	-1.6313	0.11705	0.3475
L-Threonine	0.31106	1.5351	0.13901	0.40633
Glycerophosphocholine	0.30365	1.4948	0.14916	0.42941
Glycerol 3-phosphate	-0.2921	-1.4326	0.16604	0.47086
Symmetric dimethylarginine	0.28835	1.4125	0.17181	0.48005
trans-2-Tetradecenoylcarnitine	-0.28526	-1.396	0.17664	0.48257
Gamma-Glutamyl Glutamine	-0.28454	-1.3922	0.17779	0.48257
Phosphocreatine	0.27426	1.3377	0.19466	0.51852
N-a-Acetyl-L-arginine	0.27304	1.3313	0.19673	0.51852
L-Carnitine	-0.27036	-1.3171	0.20135	0.51852
Leucyl-Serine	-0.27001	-1.3153	0.20195	0.51852
2-Ethylhydracrylic acid	-0.2678	-1.3037	0.2058	0.52137
Choline	-0.25796	-1.2523	0.22361	0.54484
Adenine	-0.25698	-1.2472	0.22543	0.54484
L-Proline	0.25648	1.2446	0.22637	0.54484
Hexanoylcarnitine	-0.25614	-1.2428	0.22701	0.54484
L-gamma-glutamyl-L-isoleucine	0.25486	1.2362	0.2294	0.54484
Serinyl-Phenylalanine	-0.25324	-1.2278	0.23248	0.54532
Inosine	-0.24978	-1.2099	0.23914	0.54927
Isobutyryl-L-carnitine	-0.24597	-1.1903	0.24663	0.54927
Pseudouridine	0.2454	1.1873	0.24776	0.54927
Niacinamide	-0.24416	-1.181	0.25023	0.54927
Hydroxyhexanoycarnitine	0.24331	1.1766	0.25193	0.54927
sn-1 LysoPC(18:2)	0.24264	1.1731	0.25328	0.54927
Cytosine	-0.23965	-1.1578	0.25935	0.54927
Hypoxanthine	-0.23906	-1.1548	0.26057	0.54927
Uridine 5'-monophosphate	-0.23842	-1.1515	0.26189	0.54927
gamma-Glutamylcysteine	0.2368	1.1432	0.26525	0.54927
Hypotaurine	-0.23645	-1.1414	0.26596	0.54927
Alpha-ketoisovaleric acid	-0.22996	-1.1083	0.2797	0.57144
N-Acetyl-L-aspartic acid	0.22833	1.1	0.28321	0.57244
Xanthosine	0.22598	1.0881	0.28833	0.57665
L-Acetylcarnitine	-0.22459	-1.081	0.29139	0.57672
2-Hydroxyglutarate	0.22128	1.0643	0.29875	0.58518
Sarcosine	-0.21647	-1.04	0.30963	0.59311
L-Palmitoylcarnitine	-0.21588	-1.037	0.31099	0.59311
3-Hydroxyisovalerylcarnitine	-0.21537	-1.0344	0.31216	0.59311
L-Glutamine	-0.21341	-1.0246	0.31669	0.59576
Pyroglutamic acid	0.2115	1.015	0.32115	0.59821
3, 5-Tetradecadiencarnitine	0.20858	1.0003	0.32804	0.60512
5'-Methylthioadenosine	0.20462	0.98049	0.33751	0.61134
Phenylalanyl-Serine	0.20448	0.97978	0.33785	0.61134
Phenylacetylglycine	0.19881	0.95149	0.35169	0.63039
LysoPC(14:0)	-0.19338	-0.92448	0.36527	0.6486
Dihydrouracil	-0.18837	-0.89966	0.37805	0.66422
Glutathione	0.18721	0.8939	0.38105	0.66422
4-Hydroxyproline	-0.18504	-0.88315	0.38671	0.66795
Oxidized glutathione	-0.17971	-0.85688	0.40075	0.68597
Adenosine monophosphate	-0.17601	-0.83865	0.41068	0.68719
Guanosine monophosphate	-0.17553	-0.83629	0.41198	0.68719
Hydroxyphenyllactic acid	-0.17541	-0.83569	0.41231	0.68719
Pivaloylcarnitine	-0.16818	-0.80023	0.43214	0.71396
Phosphorylcholine	0.165	0.78468	0.44101	0.71794
D-Sedoheptulose 7-phosphate	-0.16268	-0.77334	0.44755	0.71794
LysoPE(16:0)	0.16209	0.77047	0.44922	0.71794
Indoxyl sulfate	0.16194	0.76971	0.44966	0.71794
2-Hydroxy-2-methylbutyric acid	-0.15601	-0.74085	0.46662	0.73649
LysoPC(20:4(5Z,8Z,11Z,14Z))	0.15454	0.73367	0.4709	0.73649
NAD	-0.15385	-0.73032	0.4729	0.73649
Adenosine	-0.14754	-0.6997	0.49145	0.75915
Uracil	0.14351	0.68014	0.50351	0.76049
L-Octanoylcarnitine	-0.14279	-0.6767	0.50565	0.76049
Creatine	-0.14274	-0.67645	0.50581	0.76049
Diethanolamine	-0.14191	-0.67241	0.50833	0.76049
LysoPE(20:4)	-0.13589	-0.64337	0.52664	0.77751
Pipecolic acid	0.13484	0.6383	0.52987	0.77751
5-Hydroxyhexanoic acid	-0.13416	-0.63499	0.53198	0.77751
cis-5-Tetradecenoylcarnitine	-0.12735	-0.60223	0.55318	0.79087
Hydroxyvalerylcarnitine	0.12725	0.60175	0.55349	0.79087
Tiglylcarnitine	-0.12721	-0.60157	0.55361	0.79087
D-Maltose	0.12345	0.58349	0.5655	0.79519
Cytidine monophosphate	-0.12293	-0.58101	0.56714	0.79519
O-decanoyl-L-carnitine	-0.12169	-0.57504	0.5711	0.79519
Stearoylcarnitine	-0.12098	-0.57162	0.57337	0.79519
Succinic acid	-0.11799	-0.55733	0.58293	0.80258
Uric acid	-0.11531	-0.54447	0.59159	0.80865
Uridine	-0.11048	-0.52137	0.60732	0.82422
D-Ribose 5-phosphate	-0.099979	-0.47131	0.64206	0.85913
1-Methylguanine	0.098699	0.46521	0.64635	0.85913
Thymidine	-0.097812	-0.46099	0.64933	0.85913
Oxoglutaric acid	0.096243	0.45352	0.65461	0.85913
Tryptophyl-Leucine	0.09534	0.44923	0.65766	0.85913
4-Pyridoxic acid	-0.094597	-0.4457	0.66017	0.85913
thymine	0.088875	0.41852	0.67963	0.8766
Cholic acid	0.087941	0.41408	0.68282	0.8766
Guanine	-0.08343	-0.39269	0.69833	0.89048
D-Glyceraldehyde 3-phosphate	-0.080551	-0.37905	0.70828	0.89716
5-Hydroxy-L-tryptophan	0.075937	0.35721	0.72434	0.90633
L-Acetopine	0.075729	0.35622	0.72507	0.90633
p-Cresol sulfate	0.073262	0.34456	0.7337	0.91054
L-Arginine	-0.072033	-0.33874	0.73802	0.91054
L-Aspartic acid	-0.069213	-0.32542	0.74794	0.91065
Creatinine	0.067623	0.31791	0.75355	0.91065
Allantoin	0.066225	0.3113	0.7585	0.91065
Guanosine	-0.062163	-0.29214	0.77292	0.91065
Cytidine	0.062057	0.29164	0.7733	0.91065
NADH	0.059706	0.28055	0.78168	0.91065
1-Methyladenosine	0.05951	0.27962	0.78238	0.91065
sn-1 LysoPC(16:0)	0.058593	0.2753	0.78566	0.91065
Isoleucyl-Alanine	-0.058519	-0.27495	0.78592	0.91065
(S)-Homostachydrine	-0.057774	-0.27144	0.78859	0.91065
D-Erythrose 4-phosphate	-0.057147	-0.26848	0.79083	0.91065
O-Adipoylcarnitine	0.053762	0.25253	0.80298	0.91907
Citrulline	-0.051679	-0.24272	0.81047	0.92209
3-Phosphoglyceric acid	-0.047827	-0.22459	0.82437	0.92808
L-Tryptophan	0.044267	0.20784	0.83727	0.92808
Pyruvic acid	-0.043725	-0.20529	0.83924	0.92808
Serylleucine	0.04247	0.19938	0.84379	0.92808
Xanthine	0.041462	0.19464	0.84746	0.92808
Phosphoenolpyruvic acid	-0.041047	-0.19269	0.84897	0.92808
Oxypurinol	0.039725	0.18647	0.85378	0.92808
Fructose 6-phosphate	-0.039444	-0.18515	0.85481	0.92808
sn-2 LysoPC(18:0)	0.037653	0.17673	0.86134	0.92985
ADP	-0.035476	-0.1665	0.86928	0.93313
2-Hydroxypyridine	0.03263	0.15313	0.87969	0.939
6-Phosphogluconic acid	-0.029425	-0.13807	0.89144	0.94622
2-Methylguanosine	-0.024892	-0.11679	0.90809	0.95699
Inosinic acid	0.023922	0.11223	0.91166	0.95699
(S)-2-Azetidinecarboxylic acid	0.020352	0.095481	0.9248	0.95941
sn-1 LysoPC(18:0)	0.017551	0.082334	0.93513	0.95941
Indolelactic acid	0.017169	0.080542	0.93653	0.95941
L-Glutamic acid	-0.015984	-0.074981	0.94091	0.95941
Glucose 6-phosphate	0.015498	0.0727	0.9427	0.95941
Propionylcarnitine	-0.014519	-0.068109	0.94631	0.95941
1-Methylguanosine	-0.013708	-0.064301	0.94931	0.95941
sn-2 LysoPC(16:0)	-0.00939	-0.044045	0.96527	0.97037
Threoninyl-Leucine	-0.0068331	-0.032051	0.97472	0.97472
