# Supplementary material for: Exploratory metabolomic analysis for characterizing the metabolic profile of the urinary bladder under estrogen deprivation
Source: Front Endocrinol (Lausanne). 2024 May 31;15:1384115. doi: 10.3389/fendo.2024.1384115 (PMC11176512; doi:10.3389/fendo.2024.1384115)
Supplement: Supplementary file 11 [file DataSheet_11.csv]

	correlation	t-stat	p-value	FDR
LysoPC(15:0)	1	Inf	0	0
3, 5-Tetradecadiencarnitine	0.89495	7.5053	2.86E-06	0.00027132
L-Leucine	-0.87012	-6.6059	1.18E-05	0.00074608
L-Isoleucine	-0.8172	-5.3053	0.00011109	0.0044382
L-Valine	-0.81579	-5.2778	0.00011679	0.0044382
Tartaric acid	0.77755	4.6267	0.00039205	0.012415
L-gamma-glutamyl-L-leucine	-0.76972	-4.5114	0.00048839	0.013256
2-Hydroxybutyric acid	-0.75571	-4.3176	0.00070902	0.016649
L-gamma-glutamyl-L-valine	-0.74925	-4.233	0.00083523	0.016649
Gamma-Glutamyltyrosine	-0.74733	-4.2083	0.00087626	0.016649
N6-Acetyl-L-lysine	0.7344	4.0486	0.0011966	0.020668
Fumaric acid	0.72227	3.9075	0.0015784	0.02452
L-Tyrosine	-0.71951	-3.8765	0.0016777	0.02452
Coumarin	-0.70816	-3.7528	0.0021414	0.027942
L-Phenylalanine	-0.70674	-3.7378	0.0022059	0.027942
Cortisol	0.68701	3.5376	0.0032809	0.038961
L-Malic acid	0.68218	3.4909	0.0035995	0.040229
L-Methionine	-0.66383	-3.3211	0.0050459	0.053262
LysoPC(14:0)	-0.65272	-3.2237	0.0061253	0.061253
4-Guanidinobutanoic acid	0.61874	2.9469	0.01061	0.10079
4-Hydroxybutyric acid	0.61097	2.8877	0.011929	0.10467
Tetradecanoylcarnitine	-0.60991	-2.8797	0.012119	0.10467
Urocanic acid	0.60424	2.8374	0.013172	0.10489
(R)-3-Hydroxybutyric acid	0.60384	2.8345	0.013249	0.10489
Phenylalanyl-Glutamate	-0.59952	-2.8028	0.014103	0.10718
gamma-Glutamylcysteine	0.59663	2.7817	0.014699	0.10742
Uridine 5'-monophosphate	-0.59	-2.7342	0.016138	0.11356
Uracil	0.58045	2.6671	0.018403	0.12298
D-Maltose	0.57742	2.6462	0.019169	0.12298
D-Glucose	-0.57646	-2.6396	0.019418	0.12298
Methionyl-Phenylalanine	0.57204	2.6095	0.020592	0.12621
Adenosine monophosphate	-0.56281	-2.5476	0.023224	0.13789
Cholic acid	-0.54978	-2.4627	0.027368	0.15757
2-Hydroxyglutarate	0.54494	2.4318	0.029043	0.15816
Guanosine monophosphate	-0.54347	-2.4224	0.029569	0.15816
Gluconic acid	0.54236	2.4155	0.029967	0.15816
Deoxyadenosine	-0.53185	-2.3499	0.033971	0.16632
Citric acid	0.52965	2.3364	0.034853	0.16632
Glutathione	0.52909	2.333	0.035083	0.16632
Hippuric acid	0.52833	2.3283	0.035395	0.16632
C17-carnitine	-0.52506	-2.3084	0.03676	0.16632
Xanthosine	0.52469	2.3061	0.036919	0.16632
L-Glutamine	-0.52024	-2.2793	0.038844	0.16632
Lysyl-Leucine	-0.51568	-2.252	0.040896	0.16632
2-Hydroxycaproic acid	-0.51536	-2.2501	0.041043	0.16632
Citrulline	-0.51417	-2.2431	0.041593	0.16632
cis-5-Tetradecenoylcarnitine	-0.51217	-2.2312	0.042532	0.16632
Cytidine	0.51093	2.2239	0.043121	0.16632
(S)-2-Azetidinecarboxylic acid	-0.51089	-2.2237	0.043138	0.16632
3-Hydroxyisovaleric acid	-0.50958	-2.216	0.043767	0.16632
L-Lysine	0.49752	2.146	0.049887	0.18585
N-Acetyl-L-methionine	0.49303	2.1204	0.052319	0.19117
Leucyl-Arginine	-0.48116	-2.0537	0.059177	0.21066
N-Acetylglutamic acid	0.48001	2.0473	0.059872	0.21066
Cytidine monophosphate	-0.46773	-1.98	0.067708	0.2339
sn-1 LysoPC(16:0)	-0.45827	-1.9292	0.07423	0.24914
L-Lactic acid	-0.45755	-1.9254	0.074742	0.24914
Dodecanoylcarnitine	-0.45543	-1.9141	0.076277	0.24987
cis-Aconitic acid	0.4413	1.8401	0.087053	0.27624
N-a-Acetyl-L-arginine	0.43974	1.832	0.088308	0.27624
Butyrylcarnitine	-0.43927	-1.8296	0.088687	0.27624
Pseudouridine	0.43617	1.8136	0.091229	0.27957
Hexanoylcarnitine	-0.43362	-1.8006	0.093348	0.28124
Hydroxyphenyllactic acid	-0.43199	-1.7922	0.094733	0.28124
Indolelactic acid	0.42745	1.7692	0.098638	0.28833
L-gamma-glutamyl-L-isoleucine	0.42504	1.7569	0.10077	0.29008
Succinic acid	-0.41266	-1.6951	0.11218	0.31812
sn-2 LysoPC(16:0)	-0.40953	-1.6796	0.1152	0.32187
Creatinine	0.4042	1.6535	0.12047	0.32803
Adenine	-0.40254	-1.6453	0.12216	0.32803
L-Alanine	0.40124	1.639	0.12348	0.32803
Indoxyl sulfate	0.40037	1.6348	0.12437	0.32803
Stearoylcarnitine	-0.39866	-1.6265	0.12613	0.32803
Guanosine	0.3971	1.6189	0.12776	0.32803
Oxidized glutathione	-0.39504	-1.609	0.12993	0.32915
L-Octanoylcarnitine	-0.38058	-1.5399	0.14589	0.35959
4-Pyridoxic acid	0.37604	1.5185	0.15116	0.35959
3-Phosphoglyceric acid	0.37516	1.5143	0.15219	0.35959
LysoPC(20:4(5Z,8Z,11Z,14Z))	-0.37462	-1.5118	0.15283	0.35959
Allantoin	0.37054	1.4927	0.15771	0.35959
Homocitrulline	0.37039	1.492	0.15789	0.35959
Phenol sulphate	0.36908	1.4859	0.15948	0.35959
Thymidine	0.3685	1.4832	0.16018	0.35959
Adenylsuccinic acid	0.368	1.4808	0.1608	0.35959
Inosinic acid	-0.36763	-1.4791	0.16125	0.35959
LysoPE(20:4)	-0.36641	-1.4734	0.16276	0.35959
Phosphocreatine	0.3633	1.4591	0.16662	0.36388
L-Palmitoylcarnitine	-0.36032	-1.4453	0.17039	0.36425
L-Arginine	-0.36014	-1.4444	0.17062	0.36425
L-Acetylcarnitine	-0.35429	-1.4176	0.17818	0.37616
Adenosine 3'-monophosphate	-0.35144	-1.4046	0.18195	0.3775
L-Carnitine	-0.35081	-1.4017	0.18279	0.3775
L-Tryptophan	-0.34609	-1.3803	0.18915	0.38585
Phosphorylcholine	0.34482	1.3745	0.1909	0.38585
Taurine	-0.34114	-1.3579	0.19598	0.38862
Guanine	0.3404	1.3545	0.19702	0.38862
sn-1 LysoPC(18:0)	-0.33882	-1.3474	0.19924	0.38862
1-Methyladenosine	0.33797	1.3436	0.20045	0.38862
Hydroxyvalerylcarnitine	-0.33285	-1.3207	0.20777	0.39444
Xanthine	0.33158	1.3151	0.20962	0.39444
Phosphoenolpyruvic acid	0.33155	1.3149	0.20967	0.39444
Oxypurinol	0.32428	1.2827	0.22044	0.40702
sn-2 LysoPC(18:0)	-0.32393	-1.2811	0.22097	0.40702
1-Methylguanosine	0.32138	1.2698	0.22484	0.40702
L-Glutamic acid	-0.32132	-1.2696	0.22493	0.40702
Fructose 1,6-bisphosphate	0.31931	1.2608	0.228	0.40708
thymine	0.31838	1.2567	0.22944	0.40708
Serylvaline	0.31712	1.2511	0.2314	0.40708
sn-1 LysoPC(18:2)	-0.31334	-1.2346	0.23731	0.41365
LysoPE(16:0)	-0.31043	-1.2219	0.24193	0.41788
Pyroglutamine	-0.30864	-1.2141	0.2448	0.41902
1-Methylguanine	0.30396	1.1938	0.2524	0.42818
NAD	-0.30095	-1.1808	0.25736	0.43273
L-Proline	-0.29684	-1.1631	0.26424	0.43393
L-Acetopine	-0.29647	-1.1615	0.26485	0.43393
(S)-Homostachydrine	-0.29568	-1.1581	0.2662	0.43393
O-decanoyl-L-carnitine	-0.29508	-1.1555	0.26721	0.43393
5-Hydroxyhexanoic acid	0.28883	1.1288	0.27794	0.44753
Serylleucine	0.28553	1.1148	0.28372	0.45178
Serinyl-Phenylalanine	-0.28462	-1.1109	0.28533	0.45178
3-Hydroxyisovalerylcarnitine	-0.28111	-1.096	0.29157	0.45784
Hypoxanthine	0.27679	1.0778	0.29936	0.46622
N-Acetylaspartylglutamic acid	0.26113	1.0122	0.32863	0.50765
Dihydrouracil	-0.24918	-0.96273	0.35202	0.53938
2-Hydroxypyridine	0.24138	0.9307	0.36778	0.55903
Pivaloylcarnitine	-0.23835	-0.9183	0.37401	0.56183
Acetaminophen	-0.23621	-0.90957	0.37845	0.56183
trans-2-Tetradecenoylcarnitine	-0.23567	-0.90736	0.37957	0.56183
Isovalerylcarnitine	-0.23359	-0.89888	0.38392	0.56183
2-Ethylhydracrylic acid	-0.23278	-0.89558	0.38562	0.56183
p-Cresol sulfate	0.23035	0.8857	0.39074	0.56183
Isoleucyl-Alanine	0.22993	0.884	0.39162	0.56183
Gamma-Glutamyl Glutamine	-0.22915	-0.88082	0.39328	0.56183
D-Ribose 5-phosphate	0.22688	0.87164	0.39811	0.56448
Choline	-0.21483	-0.82303	0.42429	0.59715
Glycyl-L-leucine	0.20908	0.79998	0.43709	0.61064
Phenylalanyl-Serine	0.20357	0.77796	0.44954	0.61601
5'-Methylthioadenosine	-0.20333	-0.77704	0.45007	0.61601
2-Methylguanosine	0.20055	0.76593	0.45644	0.61601
L-Aspartic acid	-0.20041	-0.7654	0.45674	0.61601
Tridecanoic acid	0.20024	0.7647	0.45714	0.61601
O-Adipoylcarnitine	0.19548	0.7458	0.46813	0.62637
Creatine	-0.17816	-0.67743	0.50917	0.67246
Adenosine	-0.17796	-0.67666	0.50965	0.67246
5-Hydroxy-L-tryptophan	0.16462	0.62446	0.54237	0.71069
ADP	-0.16259	-0.61657	0.54741	0.71239
Isobutyryl-L-carnitine	-0.15914	-0.60315	0.55606	0.71871
Proline betaine	0.14677	0.55518	0.58754	0.75427
Diethanolamine	0.13944	0.52687	0.60653	0.77083
Inosine	0.13866	0.52388	0.60855	0.77083
Pipecolic acid	-0.13414	-0.5065	0.62039	0.78062
Phenylacetylglycine	0.12861	0.48526	0.635	0.78981
D-Glyceraldehyde 3-phosphate	-0.12824	-0.48381	0.636	0.78981
Glycocholic acid	0.12302	0.46382	0.64991	0.79716
Sarcosine	-0.12287	-0.46324	0.65031	0.79716
Uric acid	0.1142	0.4301	0.67367	0.81846
Tiglylcarnitine	0.11323	0.42639	0.6763	0.81846
D-Erythrose 4-phosphate	0.098728	0.37122	0.71603	0.8604
6-Phosphonoglucono-D-lactone	0.097288	0.36576	0.72002	0.8604
Leucyl-Serine	0.094706	0.35596	0.72718	0.86352
Propionylcarnitine	-0.092857	-0.34895	0.73232	0.86423
Hypotaurine	0.08974	0.33714	0.74102	0.86909
D-Sedoheptulose 7-phosphate	-0.083936	-0.31517	0.75728	0.88272
Uridine	0.079178	0.29719	0.77068	0.89287
4-Hydroxyproline	-0.068906	-0.25844	0.79983	0.91561
Glucose 6-phosphate	0.068862	0.25827	0.79996	0.91561
Oxoglutaric acid	-0.061494	-0.23052	0.82102	0.92535
Niacinamide	-0.061166	-0.22929	0.82196	0.92535
Tryptophyl-Leucine	-0.060778	-0.22783	0.82307	0.92535
Threoninyl-Leucine	0.057447	0.2153	0.83264	0.92945
L-Kynurenine	-0.055523	-0.20807	0.83817	0.92945
Pantothenic acid	0.054403	0.20386	0.8414	0.92945
Alpha-ketoisovaleric acid	-0.047939	-0.17958	0.86006	0.94043
Glycerophosphocholine	0.045906	0.17194	0.86594	0.94043
Symmetric dimethylarginine	0.045823	0.17163	0.86618	0.94043
Fructose 6-phosphate	-0.040876	-0.15307	0.88052	0.94788
6-Phosphogluconic acid	-0.040014	-0.14984	0.88303	0.94788
sn-2 LysoPC(18:2)	0.037073	0.13881	0.89158	0.95169
L-Threonine	-0.033552	-0.12561	0.90183	0.95224
Epinephrine	0.033388	0.125	0.9023	0.95224
Glycerol 3-phosphate	0.031729	0.11878	0.90714	0.95224
L-Threonic Acid	-0.025722	-0.096274	0.92467	0.96262
Acetylcholine	0.024871	0.093088	0.92715	0.96262
Pyroglutamic acid	-0.020361	-0.0762	0.94034	0.971
Pyruvic acid	-0.017181	-0.064295	0.94964	0.97416
NADH	0.015811	0.059166	0.95366	0.97416
N-Acetyl-L-aspartic acid	0.01403	0.052501	0.95887	0.97425
2-Hydroxy-2-methylbutyric acid	0.009854	0.036872	0.97111	0.98144
Hydroxyhexanoycarnitine	-0.0048226	-0.018045	0.98586	0.99107
Cytosine	0.0017358	0.0064947	0.99491	0.99491
