# Supplementary material for: Exploratory metabolomic analysis for characterizing the metabolic profile of the urinary bladder under estrogen deprivation
Source: Front Endocrinol (Lausanne). 2024 May 31;15:1384115. doi: 10.3389/fendo.2024.1384115 (PMC11176512; doi:10.3389/fendo.2024.1384115)
Supplement: Supplementary file 12 [file DataSheet_12.csv]

	Rank Freq.	Importance	OVX	Sham
3, 5-Tetradecadiencarnitine	1	4.350596163	Low	High
LysoPC(15:0)	1	2.796337458	Low	High
Cortisol	0.62	2.223113737	Low	High
Cholic acid	0.52	1.997031197	High	Low
cis-5-Tetradecenoylcarnitine	0.18	1.745340077	High	Low
Glutathione	0.18	1.671133316	Low	High
Stearoylcarnitine	0.18	1.639595106	High	Low
Pseudouridine	0.18	1.547533587	Low	High
Phosphocreatine	0.16	1.642565527	Low	High
Hippuric acid	0.12	1.766000707	Low	High
N6-Acetyl-L-lysine	0.1	1.72559579	Low	High
2-Hydroxybutyric acid	0.1	1.668811279	High	Low
L-Palmitoylcarnitine	0.1	1.612263074	High	Low
Indolelactic acid	0.1	1.532385667	Low	High
L-Alanine	0.1	1.157139424	Low	High
4-Guanidinobutanoic acid	0.08	1.622332774	Low	High
gamma-Glutamylcysteine	0.08	1.5454143	Low	High
D-Maltose	0.04	1.409174526	Low	High
Tetradecanoylcarnitine	0.02	1.66997827	High	Low
Tartaric acid	0.02	1.476447069	Low	High
Dodecanoylcarnitine	0.02	1.445161368	High	Low
L-Octanoylcarnitine	0.02	1.404825248	High	Low
Gamma-Glutamyltyrosine	0.02	1.357715631	High	Low
Methionyl-Phenylalanine	0.02	1.310427071	Low	High
Phenol sulphate	0.02	1.185597434	Low	High
Fructose 1,6-bisphosphate	0.02	1.011036781	Low	High
