# Supplementary material for: Exploratory metabolomic analysis for characterizing the metabolic profile of the urinary bladder under estrogen deprivation
Source: Front Endocrinol (Lausanne). 2024 May 31;15:1384115. doi: 10.3389/fendo.2024.1384115 (PMC11176512; doi:10.3389/fendo.2024.1384115)
Supplement: Supplementary file 13 [file DataSheet_13.csv]

	Rank Freq.	Importance	OVX	OVX+E
LysoPC(15:0)	1	3.39316447789091	Low	High
Cortisol	1	3.18665096273984	Low	High
Glycocholic acid	0.8	2.76258393193171	Low	High
C17-carnitine	0.44	2.03189908590265	Low	High
Tartaric acid	0.32	1.97331901641784	Low	High
L-Alanine	0.24	1.67582841522212	Low	High
3, 5-Tetradecadiencarnitine	0.2	1.9288608242678	Low	High
Serylvaline	0.2	1.49047662094526	Low	High
2-Hydroxybutyric acid	0.16	1.92860741980018	High	Low
N6-Acetyl-L-lysine	0.1	1.82959086070401	Low	High
Pseudouridine	0.1	1.38551262521507	Low	High
Gamma-Glutamyltyrosine	0.08	1.6777926194834	High	Low
4-Guanidinobutanoic acid	0.06	1.76322486112874	Low	High
Adenosine 3'-monophosphate	0.06	1.36131529143618	High	Low
N-Acetylglutamic acid	0.04	1.56270693837311	Low	High
gamma-Glutamylcysteine	0.04	0.893139132867533	Low	High
Glutathione	0.04	0.815302684221939	Low	High
4-Hydroxybutyric acid	0.02	1.53914850423718	Low	High
(R)-3-Hydroxybutyric acid	0.02	1.5391312214174	Low	High
D-Glucose	0.02	1.39727522517619	High	Low
L-Kynurenine	0.02	1.37138802959789	Low	High
Hippuric acid	0.02	1.31959932774598	Low	High
Phenol sulphate	0.02	1.17977715339393	Low	High
