# Supplementary material for: Exploratory metabolomic analysis for characterizing the metabolic profile of the urinary bladder under estrogen deprivation
Source: Front Endocrinol (Lausanne). 2024 May 31;15:1384115. doi: 10.3389/fendo.2024.1384115 (PMC11176512; doi:10.3389/fendo.2024.1384115)
Supplement: Supplementary file 22 [file Table_8.xlsx]

## Sheet: Sheet1
Metabolite Set	Total	Hits	Expect	P value	Holm P	FDR
Aminoacyl-tRNA biosynthesis	48	5	0.281	2.77e-06	0.000233	0.000233
Valine, leucine and isoleucine biosynthesis	8	3	0.0469	7.69e-06	0.000638	0.000323
Phenylalanine, tyrosine and tryptophan biosynthesis	4	2	0.0234	0.000182	0.0149	0.0051
Valine, leucine and isoleucine degradation	40	3	0.234	0.00123	0.1	0.0225
Phenylalanine metabolism	10	2	0.0586	0.00134	0.107	0.0225
Tyrosine metabolism	42	2	0.246	0.0233	1	0.326
Synthesis and degradation of ketone bodies	5	1	0.0293	0.029	1	0.348
Ubiquinone and other terpenoid-quinone biosynthesis	9	1	0.0527	0.0516	1	0.542
Arginine biosynthesis	14	1	0.082	0.0793	1	0.712
Butanoate metabolism	15	1	0.0879	0.0847	1	0.712
Pantothenate and CoA biosynthesis	19	1	0.111	0.106	1	0.764
Citrate cycle (TCA cycle)	20	1	0.117	0.112	1	0.764
Pyruvate metabolism	22	1	0.129	0.122	1	0.764
Propanoate metabolism	23	1	0.135	0.127	1	0.764
Alanine, aspartate and glutamate metabolism	28	1	0.164	0.153	1	0.857
Steroid hormone biosynthesis	85	1	0.498	0.402	1	1
