# Supplementary material for: Exploratory metabolomic analysis for characterizing the metabolic profile of the urinary bladder under estrogen deprivation
Source: Front Endocrinol (Lausanne). 2024 May 31;15:1384115. doi: 10.3389/fendo.2024.1384115 (PMC11176512; doi:10.3389/fendo.2024.1384115)
Supplement: Supplementary file 23 [file Table_9.xlsx]

## Sheet: Sheet1
Pathway Name	Match Status	p	-log(p)	Holm p	FDR	Impact
Phenylalanine, tyrosine and tryptophan biosynthesis	2/4	0.00023563	3.6278	0.019321	0.0065975	1
Phenylalanine metabolism	2/12	0.0025194	2.5987	0.20155	0.042326	0.35714
Tyrosine metabolism	2/42	0.029547	1.5295	1	0.39289	0.16435
Citrate cycle (TCA cycle)	1/20	0.12526	0.90219	1	0.85666	0.02981
Steroid hormone biosynthesis	1/77	0.40866	0.38864	1	1	0.02188
Glycerophospholipid metabolism	1/36	0.21509	0.66737	1	1	0.01736
Alanine, aspartate and glutamate metabolism	1/28	0.17127	0.76631	1	0.95912	0.0024
Aminoacyl-tRNA biosynthesis	5/48	5.9054e-06	5.2288	0.00049605	0.00048526	0
Valine, leucine and isoleucine biosynthesis	3/8	1.1554e-05	4.9373	0.00095897	0.00048526	0
Valine, leucine and isoleucine degradation	3/40	0.0018217	2.7395	0.14756	0.038255	0
Synthesis and degradation of ketone bodies	1/5	0.032741	1.4849	1	0.39289	0
Ubiquinone and other terpenoid-quinone biosynthesis	1/9	0.058236	1.2348	1	0.61148	0
Arginine biosynthesis	1/14	0.089253	1.0494	1	0.8009	0
Butanoate metabolism	1/15	0.095345	1.0207	1	0.8009	0
Pantothenate and CoA biosynthesis	1/19	0.11935	0.92319	1	0.85666	0
Pyruvate metabolism	1/22	0.13697	0.86337	1	0.85666	0
Propanoate metabolism	1/23	0.14278	0.84535	1	0.85666	0
